# Supplementary material for: A review of Leucosigma Druce, 1908: a newly discovered case of fern-feeding and descriptions of three new species (Lepidoptera, Noctuidae)
Source: Zookeys. 2018 Oct 8;(788):87–133. doi: 10.3897/zookeys.788.21222 (PMC6189229; doi:10.3897/zookeys.788.21222)
Supplement: XML Treatment for Leucosigma [file zookeys.788.21222-treatment1.xml]

<!DOCTYPE tp:taxon-treatment
  PUBLIC "-//TaxonX//DTD Taxonomic Treatment Publishing DTD v0 20100105//EN" "tax-treatment-NSO.dtd">
<tp:taxon-treatment xmlns:tp="http://www.plazi.org/taxpub"><tp:treatment-meta><kwd-group><label>Taxon classification</label><kwd><named-content xmlns:xlink="http://www.w3.org/1999/xlink" content-type="kingdom">Animalia</named-content></kwd><kwd><named-content xmlns:xlink="http://www.w3.org/1999/xlink" content-type="order">Lepidoptera</named-content></kwd><kwd><named-content xmlns:xlink="http://www.w3.org/1999/xlink" content-type="family">Noctuidae</named-content></kwd></kwd-group><mixed-citation publication-type="journal"><person-group><name><surname>Goldstein</surname><given-names>Paul Z.</given-names></name><name><surname>Janzen</surname><given-names>Daniel H.</given-names></name><name><surname>Proshek</surname><given-names>Benjamin</given-names></name><name><surname>Dapkey</surname><given-names>Tanya</given-names></name><name><surname>Hallwachs</surname><given-names>Winnie</given-names></name></person-group><article-title>A review of <italic><tp:taxon-name><tp:taxon-name-part taxon-name-part-type="genus" reg="Leucosigma">Leucosigma</tp:taxon-name-part></tp:taxon-name></italic> Druce, 1908: a newly discovered case of fern-feeding and descriptions of three new species (<tp:taxon-name><tp:taxon-name-part taxon-name-part-type="order">Lepidoptera</tp:taxon-name-part></tp:taxon-name>, <tp:taxon-name><tp:taxon-name-part taxon-name-part-type="family">Noctuidae</tp:taxon-name-part></tp:taxon-name>)</article-title><source>Zookeys</source><day>8</day><month>10</month><year>2018</year><volume>2018</volume><issue>788</issue><fpage>87</fpage><lpage>133</lpage><pub-id pub-id-type="doi">10.3897/zookeys.788.21222</pub-id></mixed-citation></tp:treatment-meta><tp:nomenclature><tp:taxon-name>
            <tp:taxon-name-part taxon-name-part-type="genus" reg="Leucosigma">Leucosigma</tp:taxon-name-part>
          </tp:taxon-name><tp:taxon-authority>Druce, 1908</tp:taxon-authority><tp:nomenclature-citation-list><tp:nomenclature-citation><tp:taxon-name>
                <tp:taxon-name-part taxon-name-part-type="genus" reg="Chytonidia">Chytonidia</tp:taxon-name-part>
              </tp:taxon-name><comment>Schaus, 1914, syn. n.</comment></tp:nomenclature-citation></tp:nomenclature-citation-list></tp:nomenclature><tp:treatment-sec sec-type="type species" id="SECID0EFNAC"><title>Type species.</title><p><italic><tp:taxon-name><tp:taxon-name-part taxon-name-part-type="genus" reg="Leucosigma">Leucosigma</tp:taxon-name-part><tp:taxon-name-part taxon-name-part-type="species" reg="uncifera">uncifera</tp:taxon-name-part></tp:taxon-name></italic> Druce, 1908, by monotypy.</p></tp:treatment-sec><tp:treatment-sec sec-type="etymology" id="SECID0EWNAC"><title>Etymology.</title><p><italic><tp:taxon-name><tp:taxon-name-part taxon-name-part-type="genus" reg="Leuccosigma">Leuccosigma</tp:taxon-name-part></tp:taxon-name></italic> was presumably named in reference to the white U-shaped forewing stigma. <italic><tp:taxon-name><tp:taxon-name-part taxon-name-part-type="genus" reg="Chytonidia">Chytonidia</tp:taxon-name-part></tp:taxon-name></italic> likely derives from <italic>χιτών</italic>, a coat, tunic or garment worn under a tunic, possibly in reference to thoracic and abdominal tufts.</p></tp:treatment-sec><tp:treatment-sec sec-type="diagnosis" id="SECID0EMOAC"><title>Diagnosis.</title><p>Species of <italic><tp:taxon-name><tp:taxon-name-part taxon-name-part-type="genus" reg="Leucosigma">Leucosigma</tp:taxon-name-part></tp:taxon-name></italic> are diagnosed most readily by the male genitalia, in particular the nature of the highly differentiated clasping architecture, the most striking feature of which is the heavily sclerotized pincer-like cucullus on each valve. In referring to this as a cucullus, we do not interpret it as homologous to the clasper sensu Forbes; although derived from the basal sclerite, it is distinct if not entirely free of the more reduced clasper proper, which appears embedded within the sacculus and free of the basal sclerite. The cucullus bears a swollen, often bulb-like apex with a single heavily sclerotized spine, and a setose usually finger-like dorsal process (swollen apically in <italic><tp:taxon-name><tp:taxon-name-part taxon-name-part-type="genus" reg="Leucosigma">L.</tp:taxon-name-part><tp:taxon-name-part taxon-name-part-type="species" reg="viridipicta">viridipicta</tp:taxon-name-part></tp:taxon-name></italic>). These most heavily sclerotized parts of the cucullus may appear simple and pincer-like as in <italic><tp:taxon-name><tp:taxon-name-part taxon-name-part-type="genus" reg="Leucosigma">L.</tp:taxon-name-part><tp:taxon-name-part taxon-name-part-type="species" reg="uncifera">uncifera</tp:taxon-name-part></tp:taxon-name></italic>, <italic><tp:taxon-name><tp:taxon-name-part taxon-name-part-type="genus" reg="Leucosigma">L.</tp:taxon-name-part><tp:taxon-name-part taxon-name-part-type="species" reg="poolei">poolei</tp:taxon-name-part></tp:taxon-name></italic>, and <italic><tp:taxon-name><tp:taxon-name-part taxon-name-part-type="genus" reg="Leucosigma">L.</tp:taxon-name-part><tp:taxon-name-part taxon-name-part-type="species" reg="solisae">solisae</tp:taxon-name-part></tp:taxon-name></italic>; recurved or falcate as in <italic><tp:taxon-name><tp:taxon-name-part taxon-name-part-type="genus" reg="Leucosigma">L.</tp:taxon-name-part><tp:taxon-name-part taxon-name-part-type="species" reg="albimixta">albimixta</tp:taxon-name-part></tp:taxon-name></italic>; asymmetrically distended with sinuate edges as in <italic><tp:taxon-name><tp:taxon-name-part taxon-name-part-type="genus" reg="Leucosigma">L.</tp:taxon-name-part><tp:taxon-name-part taxon-name-part-type="species" reg="chloe">chloe</tp:taxon-name-part></tp:taxon-name></italic>; or elongate as in <italic><tp:taxon-name><tp:taxon-name-part taxon-name-part-type="genus" reg="Leucosigma">L.</tp:taxon-name-part><tp:taxon-name-part taxon-name-part-type="species" reg="schausi">schausi</tp:taxon-name-part></tp:taxon-name></italic>.</p></tp:treatment-sec><tp:treatment-sec sec-type="description" id="SECID0EHBAE"><title>Description.</title><p><italic>Head</italic>. Labial palpus upturned, densely scaled; second segment usually longer than combined length of the first and third. Eyes smooth or sparsely hairy. Antennae setose-ciliate; bifasciculate in males, scaled above. <italic>Thorax</italic>. Collar green towards the base, the remainder of the thoracic vestiture more uniformly brown, but scales actually pale at the base. <italic>Wings</italic>. With the exception of the type species <italic><tp:taxon-name><tp:taxon-name-part taxon-name-part-type="genus" reg="Leucosigma">L.</tp:taxon-name-part><tp:taxon-name-part taxon-name-part-type="species" reg="uncifera">uncifera</tp:taxon-name-part></tp:taxon-name></italic>, which exhibits dominantly reddish or russet forewing coloration, the forewings of <italic><tp:taxon-name><tp:taxon-name-part taxon-name-part-type="genus" reg="Leucosigma">Leucosigma</tp:taxon-name-part></tp:taxon-name></italic> species are mottled with a mixture of brown and mossy green, particularly in the medial and terminal areas. Reniform and orbicular spots elongate and usually fused ventrally or nearly so, forming a roughly U-shaped stigma. At least four costal striae present. Sexual dimorphism in wing pattern is most conspicuous in the hind wings, which tend to be more uniformly dark gray in the females and paler basally in the males. <italic>Legs</italic>. Femoral and tibial scales always with an admixture of lime green among the tan and “lilacine” (cf. <xref ref-type="bibr" rid="B20">Schaus 1914</xref>: 488); a single pair of striped mid-tibial spurs, two pairs on hind-tibiae; three rows of tibial spines on all legs. <italic>Abdomen</italic>. Vestiture usually paler than on thorax and concolor<!--PageBreak-->ous with hind wing surfaces. Abdomen without coremata, brushes, pockets or levers. <italic>Male genitalia</italic>. Uncus setose and variously tufted, crested, sinuate, or (in <italic><tp:taxon-name><tp:taxon-name-part taxon-name-part-type="genus" reg="Leucosigma">L.</tp:taxon-name-part><tp:taxon-name-part taxon-name-part-type="species" reg="viridipicta">viridipicta</tp:taxon-name-part></tp:taxon-name></italic>) elongate and densely covered with clustered setae throughout. Tegumen hemi-circular to oblong, in some species raised at the base of the uncus. Vinculum shallow U- or V-shaped. Saccus bluntly pointed, rounded, or squared. Valves symmetrical, highly differentiated. For reference, we call attention to four structures numbered 1–4 in Figs <xref ref-type="fig" rid="F17">111</xref>–<xref ref-type="fig" rid="F18">118</xref> which account for much of the conspicuous diagnostic variation and which appear throughout the key and descriptions to follow: (1) the sacculus/saccular extension; (2) the cucullus, identified as such by virtue of reëntrant setae sensu <xref ref-type="bibr" rid="B8">Forbes (1954</xref>: 13) and what may be interpreted as an anal spine, as well as (3) a finger-like dorsal process which arcs dorso-medially <italic>in situ</italic> such that the apices of each process flank the uncus; and (4) a smaller finger-like, thorn-like or (in <italic><tp:taxon-name><tp:taxon-name-part taxon-name-part-type="genus" reg="Leucosigma">L.</tp:taxon-name-part><tp:taxon-name-part taxon-name-part-type="species" reg="viridipicta">viridipicta</tp:taxon-name-part></tp:taxon-name></italic>) anvil-like clasper. Vesica unadorned, without spines or cornuti; a subbasal diverticulum ranges from rudimentary, as in <italic><tp:taxon-name><tp:taxon-name-part taxon-name-part-type="genus" reg="Leucosigma">L.</tp:taxon-name-part><tp:taxon-name-part taxon-name-part-type="species" reg="uncifera">uncifera</tp:taxon-name-part></tp:taxon-name></italic>, to a large recurved torsion in <italic><tp:taxon-name><tp:taxon-name-part taxon-name-part-type="genus" reg="Leucosigma">L.</tp:taxon-name-part><tp:taxon-name-part taxon-name-part-type="species" reg="albimixta">albimixta</tp:taxon-name-part></tp:taxon-name></italic>. <italic>Female genitalia</italic>. Papillae anales blunt, subquadrate. Posterior apophyses usually at least twice as long as anterior apophyses. Lamellae antevaginales robust, ranging from narrowly concave or cup-like to more deeply invaginate, apparently co-developed with colliculum. Colliculum usually well developed but reduced or absent in some species. Ductus bursae otherwise unsclerotized, straight or with minimal torsions, attaching dorso-caudally to the corpus, sometimes with a small pre-collicular lobe. Corpus bursae without signa, oblong, sometimes appearing subtriangular when distended by presence of spermatophore(s). Appendix bursae undifferentiated except as a swollen ventral point of attachment to the ductus seminalis. Spermatophore collum, when visible, appears with a single loop; frenum with a concave face matching the interior surface of appendix bursae at its point of attachment to the ductus seminalis. Paired pad-like sternal sclerotizations on A7 are visible in some specimens.</p></tp:treatment-sec><tp:treatment-sec sec-type="distribution" id="SECID0ENEAE"><title>Distribution.</title><p>Mexico, Caribbean, Central and South America.</p></tp:treatment-sec><tp:treatment-sec sec-type="biology" id="SECID0ESEAE"><title>Biology.</title><p>All known caterpillars feed on leaves of ferns (<tp:taxon-name><tp:taxon-name-part taxon-name-part-type="phylum">Pteridophyta</tp:taxon-name-part></tp:taxon-name>).</p></tp:treatment-sec><tp:treatment-sec sec-type="remarks" id="SECID0E4EAE"><title>Remarks.</title><p>As is often the case, the type species of <italic><tp:taxon-name><tp:taxon-name-part taxon-name-part-type="genus" reg="Leucosigma">Leucosigma</tp:taxon-name-part></tp:taxon-name></italic> is perhaps the most phenotypically atypical of the genus. Known only from adult specimens taken at lights, the life history is unknown, although it may be reasonably suspected that the larva is a fern feeder. Species circumscription and nomenclatural assignment in this work has of necessity involved a combination of recently collected specimens for which DNA barcodes have been generated and historical specimens for which they have not, these latter including (for the present, at least) type specimens, several of which are females.</p></tp:treatment-sec><tp:treatment-sec sec-type="key" id="SECID0EKFAE"><title>Key to known species of <italic><tp:taxon-name><tp:taxon-name-part taxon-name-part-type="genus" reg="Leucosigma">Leucosigma</tp:taxon-name-part></tp:taxon-name></italic> based on structures of the male genitalia.</title><p>Numbers 1–4 refer to structures labeled in figures.</p><table-wrap content-type="key" position="anchor" orientation="portrait"><table id="TID0EZKAC" rules="all"><tbody><tr><td rowspan="1" colspan="1">1</td><td rowspan="1" colspan="1">Saccular extension (1) with sclerotized point at apex; clasper (4) well developed, elongate, thorn-like or gently sinuate</td><td rowspan="1" colspan="1">
                    <bold><italic><tp:taxon-name>
                          <tp:taxon-name-part taxon-name-part-type="genus" reg="Leucosigma">L.</tp:taxon-name-part>
                          <tp:taxon-name-part taxon-name-part-type="species" reg="schausi">schausi</tp:taxon-name-part>
                        </tp:taxon-name></italic></bold>
                  </td></tr><tr><td rowspan="1" colspan="1">–</td><td rowspan="1" colspan="1">Saccular extension not sclerotized apically; clasper (4) club-like, recurved and pointed, or anvil-like</td><td rowspan="1" colspan="1">
                    <bold>2</bold>
                  </td></tr><!--PageBreak--><tr><td rowspan="1" colspan="1">2</td><td rowspan="1" colspan="1">Dorsal and ventral edges of cucullus (2) sinuate; clasper (4) recurved</td><td rowspan="1" colspan="1">
                    <bold><italic><tp:taxon-name>
                          <tp:taxon-name-part taxon-name-part-type="genus" reg="Leucosigma">L.</tp:taxon-name-part>
                          <tp:taxon-name-part taxon-name-part-type="species" reg="chloe">chloe</tp:taxon-name-part>
                        </tp:taxon-name></italic></bold>
                  </td></tr><tr><td rowspan="1" colspan="1">–</td><td rowspan="1" colspan="1">Cucullus (2) modified distally to form simple hook- or chelicera-like point, either symmetrical or with deformation confined to the dorsal edge; clasper (4) recurved to a fine point, finger-like, or anvil-shaped</td><td rowspan="1" colspan="1">
                    <bold>3</bold>
                  </td></tr><tr><td rowspan="1" colspan="1">3</td><td rowspan="1" colspan="1">Distal end of cucullus aduncate; distance from vertex at outer edge to tip occupying less than 1/4 length of sclerotized part; clasper (4) simple, recurved, or otherwise modified</td><td rowspan="1" colspan="1">
                    <bold>4</bold>
                  </td></tr><tr><td rowspan="1" colspan="1">–</td><td rowspan="1" colspan="1">Distal end of cucullus (2) chelicerate, the outer edge of apex swollen such that distance to tip occupies ~1/3 length of heavily sclerotized part; clasper (4) rudimentary, finger-like, never sharply recurved or hooked</td><td rowspan="1" colspan="1">
                    <bold>6</bold>
                  </td></tr><tr><td rowspan="1" colspan="1">4</td><td rowspan="1" colspan="1">Distal part of cucullus (2) essentially straight without noteworthy angular deformation, ventral edge bulging; clasper (4) recurved and sharply pointed</td><td rowspan="1" colspan="1">
                    <bold><italic><tp:taxon-name>
                          <tp:taxon-name-part taxon-name-part-type="genus" reg="Leucosigma">L.</tp:taxon-name-part>
                          <tp:taxon-name-part taxon-name-part-type="species" reg="reletiva">reletiva</tp:taxon-name-part>
                        </tp:taxon-name></italic></bold>
                  </td></tr><tr><td rowspan="1" colspan="1">–</td><td rowspan="1" colspan="1">Distal part of cucullus (2) bent slightly backwards along outer edge, before hooking sharply inward at apex; clasper (4) not sharply hooked</td><td rowspan="1" colspan="1">5</td></tr><tr><td rowspan="1" colspan="1">5</td><td rowspan="1" colspan="1">Costal lobe (3) elongate, finger-like; costal process of the sacculus (4) simple</td><td rowspan="1" colspan="1">
                    <bold><italic><tp:taxon-name>
                          <tp:taxon-name-part taxon-name-part-type="genus" reg="Leucosigma">L.</tp:taxon-name-part>
                          <tp:taxon-name-part taxon-name-part-type="species" reg="albimixta">albimixta</tp:taxon-name-part>
                        </tp:taxon-name></italic></bold>
                  </td></tr><tr><td rowspan="1" colspan="1">–</td><td rowspan="1" colspan="1">Dorsal process (3) swollen at tip; cucullus (#2) with medially produced flange marking developmental separation from dorsal edge of clasper (4) which appears anvil-like</td><td rowspan="1" colspan="1">
                    <bold><italic><tp:taxon-name>
                          <tp:taxon-name-part taxon-name-part-type="genus" reg="Leucosigma">L.</tp:taxon-name-part>
                          <tp:taxon-name-part taxon-name-part-type="species" reg="viridipicta">viridipicta</tp:taxon-name-part>
                        </tp:taxon-name></italic></bold>
                  </td></tr><tr><td rowspan="1" colspan="1">6</td><td rowspan="1" colspan="1">Inner edge of cucullus (2) distal to its fusion with dorsal process (3) straight for more than half its length before forming 90° angle/curve in its distal half</td><td rowspan="1" colspan="1">
                    <bold><italic><tp:taxon-name>
                          <tp:taxon-name-part taxon-name-part-type="genus" reg="Leucosigma">L.</tp:taxon-name-part>
                          <tp:taxon-name-part taxon-name-part-type="species" reg="uncifera">uncifera</tp:taxon-name-part>
                        </tp:taxon-name></italic></bold>
                  </td></tr><tr><td rowspan="1" colspan="1">–</td><td rowspan="1" colspan="1">Inner edge of cucullus (2) distal to its fusion with dorsal process (3) begins to curve in its basal half</td><td rowspan="1" colspan="1">
                    <bold>7</bold>
                  </td></tr><tr><td rowspan="1" colspan="1">7</td><td rowspan="1" colspan="1">Outer edge of cucullus (2) bending abruptly, the spine perpendicular to the long axis of the cucullar stem (cf. <italic><tp:taxon-name><tp:taxon-name-part taxon-name-part-type="genus" reg="Leucosigma">L.</tp:taxon-name-part><tp:taxon-name-part taxon-name-part-type="species" reg="uncifera">uncifera</tp:taxon-name-part></tp:taxon-name></italic>)</td><td rowspan="1" colspan="1">
                    <bold><italic><tp:taxon-name>
                          <tp:taxon-name-part taxon-name-part-type="genus" reg="Leucosigma">L.</tp:taxon-name-part>
                          <tp:taxon-name-part taxon-name-part-type="species" reg="solisae">solisae</tp:taxon-name-part>
                        </tp:taxon-name></italic></bold>
                  </td></tr><tr><td rowspan="1" colspan="1">–</td><td rowspan="1" colspan="1">Outer edge of cucullus (2) bending gradually, the spine at an obtuse angle to the long axis of the cucullar stem</td><td rowspan="1" colspan="1">
                    <bold><italic><tp:taxon-name>
                          <tp:taxon-name-part taxon-name-part-type="genus" reg="Leucosigma">L.</tp:taxon-name-part>
                          <tp:taxon-name-part taxon-name-part-type="species" reg="poolei">poolei</tp:taxon-name-part>
                        </tp:taxon-name></italic></bold>
                  </td></tr></tbody></table></table-wrap></tp:treatment-sec><tp:treatment-sec><!--Section generated to contain objects referenced in tp:taxon-treatment.--><fig id="F17" position="float" orientation="portrait"><label>Figures 111–114.</label><caption><p>Representative male valvae, structures enumerated as in text: (1) sacculus (2) cucullus (3) dorsal process of cucullus and (4) clasper. <bold>111–112</bold><italic><tp:taxon-name><tp:taxon-name-part taxon-name-part-type="genus" reg="Leucosigma">L.</tp:taxon-name-part><tp:taxon-name-part taxon-name-part-type="species" reg="uncifera">uncifera</tp:taxon-name-part></tp:taxon-name></italic> ♂ Holotype, Área de Conservación Guanacaste (<abbrev xmlns:xlink="http://www.w3.org/1999/xlink" content-type="institution" xlink:title="Área de Conservación Guanacaste" id="ABBRID0EF5AK" xlink:type="simple">ACG</abbrev>), Costa Rica, 07-<abbrev xmlns:xlink="http://www.w3.org/1999/xlink" content-type="institution" xlink:title="Santa Rosa National Park" id="ABBRID0EK5AK" xlink:type="simple">SRNP</abbrev>-109451, USNMENT01370293, ♂ <named-content xmlns:xlink="http://www.w3.org/1999/xlink" content-type="dwc:institutional_code" xlink:type="simple">USNM</named-content> Dissection 148101 <bold>111</bold> Lateral <bold>112</bold><italic>C</italic>audal <bold>113</bold><italic><tp:taxon-name><tp:taxon-name-part taxon-name-part-type="genus" reg="Leucosigma">L.</tp:taxon-name-part><tp:taxon-name-part taxon-name-part-type="species" reg="viridipicta">viridipicta</tp:taxon-name-part></tp:taxon-name></italic> Holotype ♂, USNMENT 00973419,<named-content xmlns:xlink="http://www.w3.org/1999/xlink" content-type="dwc:institutional_code" xlink:type="simple">USNM</named-content> Dissection 148176, Lateral <bold>114</bold><italic><tp:taxon-name><tp:taxon-name-part taxon-name-part-type="genus" reg="Leucosigma">L.</tp:taxon-name-part><tp:taxon-name-part taxon-name-part-type="species" reg="viridipicta">viridipicta</tp:taxon-name-part></tp:taxon-name></italic> Holotype ♂, USNMENT 00973419, <named-content xmlns:xlink="http://www.w3.org/1999/xlink" content-type="dwc:institutional_code" xlink:type="simple">USNM</named-content> Dissection 148176, Caudal.</p></caption><graphic xmlns:xlink="http://www.w3.org/1999/xlink" xlink:href="zookeys-788-087-g017.jpg" position="float" orientation="portrait" xlink:type="simple" id="oo_233183.jpg"/></fig><fig id="F18" position="float" orientation="portrait"><label>Figures 115–118.</label><caption><p>Representative male valvae, structures enumerated as in text: (1) sacculus (2) cucullus (3) dorsal process of cucullus and (4) clasper. <bold>115–116</bold><italic><tp:taxon-name><tp:taxon-name-part taxon-name-part-type="genus" reg="Leucosigma">L.</tp:taxon-name-part><tp:taxon-name-part taxon-name-part-type="species" reg="reletiva">reletiva</tp:taxon-name-part></tp:taxon-name></italic> ♂, Área de Conservación Guanacaste (<abbrev xmlns:xlink="http://www.w3.org/1999/xlink" content-type="institution" xlink:title="Área de Conservación Guanacaste" id="ABBRID0EYABK" xlink:type="simple">ACG</abbrev>), Costa Rica, 07-<abbrev xmlns:xlink="http://www.w3.org/1999/xlink" content-type="institution" xlink:title="Santa Rosa National Park" id="ABBRID0E4ABK" xlink:type="simple">SRNP</abbrev>-101206, <named-content xmlns:xlink="http://www.w3.org/1999/xlink" content-type="dwc:institutional_code" xlink:type="simple">USNM</named-content> Dissection 148178, USNMENT01437211 <bold>115</bold> Lateral <bold>116</bold> Caudal <bold>117–118</bold><italic><tp:taxon-name><tp:taxon-name-part taxon-name-part-type="genus" reg="Leucosigma">L.</tp:taxon-name-part><tp:taxon-name-part taxon-name-part-type="species" reg="chloe">chloe</tp:taxon-name-part></tp:taxon-name></italic>, <abbrev xmlns:xlink="http://www.w3.org/1999/xlink" content-type="institution" xlink:title="Área de Conservación Guanacaste" id="ABBRID0EYBBK" xlink:type="simple">ACG</abbrev>, 10-<abbrev xmlns:xlink="http://www.w3.org/1999/xlink" content-type="institution" xlink:title="Santa Rosa National Park" id="ABBRID0E4BBK" xlink:type="simple">SRNP</abbrev>-70815, USNMENT01437250, <named-content xmlns:xlink="http://www.w3.org/1999/xlink" content-type="dwc:institutional_code" xlink:type="simple">USNM</named-content> Dissection 148200 <bold>117</bold> Lateral <bold>118</bold> Caudal.</p></caption><graphic xmlns:xlink="http://www.w3.org/1999/xlink" xlink:href="zookeys-788-087-g018.jpg" position="float" orientation="portrait" xlink:type="simple" id="oo_233184.jpg"/></fig></tp:treatment-sec><ref-list><ref id="B20"><mixed-citation xmlns:xlink="http://www.w3.org/1999/xlink" xlink:type="simple"><person-group><name name-style="western"><surname>Schaus</surname><given-names>W</given-names></name></person-group> (<year>1914</year>) <article-title>New species of noctuid moths from tropical America.</article-title><source>Proceedings of the USNM</source><volume>46</volume>: <fpage>485</fpage>–<lpage>549</lpage>. <ext-link xlink:type="simple" ext-link-type="doi" xlink:href="10.5479/si.00963801.2039.485">https://doi.org/10.5479/si.00963801.2039.485</ext-link></mixed-citation></ref><ref id="B8"><mixed-citation xmlns:xlink="http://www.w3.org/1999/xlink" xlink:type="simple"><person-group><name name-style="western"><surname>Forbes</surname><given-names>WTM</given-names></name></person-group> (<year>1954</year>) The <tp:taxon-name><tp:taxon-name-part taxon-name-part-type="order">Lepidoptera</tp:taxon-name-part></tp:taxon-name> of New York and Neighboring States. III. <tp:taxon-name><tp:taxon-name-part taxon-name-part-type="family">Noctuidae</tp:taxon-name-part></tp:taxon-name>. Memoir 329, Cornell University Agricultural Experiment Station, Ithaca, New York.</mixed-citation></ref></ref-list></tp:taxon-treatment>
