# Supplementary material for: A review of Leucosigma Druce, 1908: a newly discovered case of fern-feeding and descriptions of three new species (Lepidoptera, Noctuidae)
Source: Zookeys. 2018 Oct 8;(788):87–133. doi: 10.3897/zookeys.788.21222 (PMC6189229; doi:10.3897/zookeys.788.21222)
Supplement: XML Treatment for Leucosigma reletiva [file zookeys.788.21222-treatment3.xml]

<!DOCTYPE tp:taxon-treatment
  PUBLIC "-//TaxonX//DTD Taxonomic Treatment Publishing DTD v0 20100105//EN" "tax-treatment-NSO.dtd">
<tp:taxon-treatment xmlns:tp="http://www.plazi.org/taxpub"><tp:treatment-meta><kwd-group><label>Taxon classification</label><kwd><named-content xmlns:xlink="http://www.w3.org/1999/xlink" content-type="kingdom">Animalia</named-content></kwd><kwd><named-content xmlns:xlink="http://www.w3.org/1999/xlink" content-type="order">Lepidoptera</named-content></kwd><kwd><named-content xmlns:xlink="http://www.w3.org/1999/xlink" content-type="family">Noctuidae</named-content></kwd></kwd-group><mixed-citation publication-type="journal"><person-group><name><surname>Goldstein</surname><given-names>Paul Z.</given-names></name><name><surname>Janzen</surname><given-names>Daniel H.</given-names></name><name><surname>Proshek</surname><given-names>Benjamin</given-names></name><name><surname>Dapkey</surname><given-names>Tanya</given-names></name><name><surname>Hallwachs</surname><given-names>Winnie</given-names></name></person-group><article-title>A review of <italic><tp:taxon-name><tp:taxon-name-part taxon-name-part-type="genus" reg="Leucosigma">Leucosigma</tp:taxon-name-part></tp:taxon-name></italic> Druce, 1908: a newly discovered case of fern-feeding and descriptions of three new species (<tp:taxon-name><tp:taxon-name-part taxon-name-part-type="order">Lepidoptera</tp:taxon-name-part></tp:taxon-name>, <tp:taxon-name><tp:taxon-name-part taxon-name-part-type="family">Noctuidae</tp:taxon-name-part></tp:taxon-name>)</article-title><source>Zookeys</source><day>8</day><month>10</month><year>2018</year><volume>2018</volume><issue>788</issue><fpage>87</fpage><lpage>133</lpage><pub-id pub-id-type="doi">10.3897/zookeys.788.21222</pub-id></mixed-citation></tp:treatment-meta><tp:nomenclature><tp:taxon-name>
            <tp:taxon-name-part taxon-name-part-type="genus" reg="Leucosigma">Leucosigma</tp:taxon-name-part>
            <tp:taxon-name-part taxon-name-part-type="species" reg="reletiva">reletiva</tp:taxon-name-part>
          </tp:taxon-name><tp:taxon-authority>Dyar, 1914</tp:taxon-authority><xref ref-type="fig" rid="F3">Figs 19</xref><xref ref-type="fig" rid="F3">, 20</xref><xref ref-type="fig" rid="F4">, 29</xref><xref ref-type="fig" rid="F4">, 30</xref><xref ref-type="fig" rid="F8">; Male genitalia: Figs 61</xref><xref ref-type="fig" rid="F8">, 62</xref><xref ref-type="fig" rid="F12">, 91</xref><xref ref-type="fig" rid="F12">, 92</xref><xref ref-type="fig" rid="F18">, 115</xref><xref ref-type="fig" rid="F18">, 116</xref><xref ref-type="fig" rid="F16">; Female genitalia: Fig. 110</xref><!--PageBreak--><tp:nomenclature-citation-list><tp:nomenclature-citation><tp:taxon-name>
                <tp:taxon-name-part taxon-name-part-type="genus" reg="Leucosigma">Leucosigma</tp:taxon-name-part>
                <tp:taxon-name-part taxon-name-part-type="species" reg="reletiva">reletiva</tp:taxon-name-part>
              </tp:taxon-name><comment>Dyar, 1914. Type locality: [Panama] Trinidad River, female.</comment></tp:nomenclature-citation></tp:nomenclature-citation-list></tp:nomenclature><tp:treatment-sec sec-type="material" id="SECID0EUDAG"><title>Material examined.</title><p><bold>Type material</bold>. HOLOTYPE ♀: <bold>PANAMA</bold>: A Busck coll, Rio Trinidad Mar. 12 Pan., Type No. 15839 U.S.N.M., <italic><tp:taxon-name><tp:taxon-name-part taxon-name-part-type="genus" reg="Leucosigma">Leucosigma</tp:taxon-name-part><tp:taxon-name-part taxon-name-part-type="species" reg="reletiva">reletiva</tp:taxon-name-part></tp:taxon-name></italic> Type Dyar, USNMENT00973166, ♀<named-content xmlns:xlink="http://www.w3.org/1999/xlink" content-type="dwc:institutional_code" xlink:type="simple">USNM</named-content> Dissection 148170. Type at <named-content xmlns:xlink="http://www.w3.org/1999/xlink" content-type="dwc:institutional_code" xlink:type="simple">USNM</named-content>.</p></tp:treatment-sec><tp:treatment-sec sec-type="material" id="SECID0ETEAG"><title>Other material examined.</title><p><bold>COSTA RICA</bold> (2♂): Alajuela: Sector Rincon Rain Forest: Protrero Chaves, <named-content xmlns:xlink="http://www.w3.org/1999/xlink" content-type="dwc:verbatimCoordinates" xlink:type="simple"><named-content content-type="geo-json" specific-use="{&#34;type&#34;:&#34;Point&#34;,&#34;coordinates&#34;:[-85.321670,10.938680]}" id="NCID0E5EAG" xlink:type="simple">10.93868, -85.32167</named-content></named-content>, el. 433m, 08/18/2009, R. Franco&amp; S. Rios, collector, 09-<abbrev xmlns:xlink="http://www.w3.org/1999/xlink" content-type="institution" xlink:title="Santa Rosa National Park" id="ABBRID0EDFAG" xlink:type="simple">SRNP</abbrev>-107116, <named-content xmlns:xlink="http://www.w3.org/1999/xlink" content-type="dwc:institutional_code" xlink:type="simple">USNM</named-content> Dissection 148177, USNMENT01370297; Guanacaste: Sector Pitilla: Estacion Pitilla, <named-content xmlns:xlink="http://www.w3.org/1999/xlink" content-type="dwc:verbatimCoordinates" xlink:type="simple"><named-content content-type="geo-json" specific-use="{&#34;type&#34;:&#34;Point&#34;,&#34;coordinates&#34;:[-85.425810,10.989310]}" id="NCID0EQFAG" xlink:type="simple">10.98931, -85.42581</named-content></named-content>, el. 675m, 02/17/2007, S Rios &amp; F. Quesada, collector, 07-<abbrev xmlns:xlink="http://www.w3.org/1999/xlink" content-type="institution" xlink:title="Santa Rosa National Park" id="ABBRID0EVFAG" xlink:type="simple">SRNP</abbrev>-101206, <named-content xmlns:xlink="http://www.w3.org/1999/xlink" content-type="dwc:institutional_code" xlink:type="simple">USNM</named-content> Dissection 148178, USNMENT01437211.</p></tp:treatment-sec><tp:treatment-sec sec-type="diagnosis" id="SECID0E6FAG"><title>Diagnosis.</title><p>Wing patterning not readily differentiated from that of <italic><tp:taxon-name><tp:taxon-name-part taxon-name-part-type="genus" reg="Leucosigma">L.</tp:taxon-name-part><tp:taxon-name-part taxon-name-part-type="species" reg="chloe">chloe</tp:taxon-name-part></tp:taxon-name></italic>, although overall paler in the specimens examined and figured here, possibly reflecting wear. Both <italic><tp:taxon-name><tp:taxon-name-part taxon-name-part-type="genus" reg="Leucosigma">L.</tp:taxon-name-part><tp:taxon-name-part taxon-name-part-type="species" reg="reletiva">reletiva</tp:taxon-name-part></tp:taxon-name></italic> and <italic><tp:taxon-name><tp:taxon-name-part taxon-name-part-type="genus" reg="Leucosigma">L.</tp:taxon-name-part><tp:taxon-name-part taxon-name-part-type="species" reg="chloe">chloe</tp:taxon-name-part></tp:taxon-name></italic> have in common with <italic><tp:taxon-name><tp:taxon-name-part taxon-name-part-type="genus" reg="Leucosigma">L.</tp:taxon-name-part><tp:taxon-name-part taxon-name-part-type="species" reg="schausi">schausi</tp:taxon-name-part></tp:taxon-name></italic> a reniform spot with a straight outer edge, squared at the lower corner. Male genitalia similar in some respects to those of <italic><tp:taxon-name><tp:taxon-name-part taxon-name-part-type="genus" reg="Leucosigma">L.</tp:taxon-name-part><tp:taxon-name-part taxon-name-part-type="species" reg="chloe">chloe</tp:taxon-name-part></tp:taxon-name></italic>, especially in the recurved, pointed clasper, but sacculus wider and cucullus less sinuate apically, aduncate, with pronounced subapical setal fan as in <italic><tp:taxon-name><tp:taxon-name-part taxon-name-part-type="genus" reg="Leucosigma">L.</tp:taxon-name-part><tp:taxon-name-part taxon-name-part-type="species" reg="albimixta">albimixta</tp:taxon-name-part></tp:taxon-name></italic>; vesica with small distal secondary lobe.</p></tp:treatment-sec><tp:treatment-sec sec-type="description" id="SECID0EHIAG"><title>Re-description.</title><p><bold><italic>Head.</italic></bold> Antennae setose-ciliate, bifasciculate in males, scaled above with alternating tan and brown bands of spatulate scales. Frons, vertex, and labial palpus with mixture of gray, brown, and some purplish scales; frons paler than vertex. Eyes sparsely hairy.</p><p><bold><italic>Thorax.</italic></bold> Thoracic vestiture a mix of grayish-tan scales tipped with brown, a pair of green-scaled patches at base of pagatial fan. <italic>Wings.</italic> Forewing length 11.8 mm (holotype, female), average 12.0 mm (males, <italic>n</italic> = 2). Forewing pale, slightly cupreous baso-medially such that the gray medial line stands out; fused reniform-orbicular stigmata <!--PageBreak-->green, outlined in white, bracket a brown patch outlined in dark brown; terminal area shaded with green; apical patch silvery white; hind wings uniformly gray above in male and female alike, hind wing undersides shaded towards costa, postmedial line broken. <italic>Legs.</italic> Scales grayish brown, mostly concolorous with thoracic vestiture; femora and tibia with an admixture of lime-green scales; a single pair of striped mid-tibial spurs, two pairs on hind-tibiae; three rows of tibial spines on all legs, as for other members of the genus.</p><p><bold><italic>Abdomen.</italic></bold> Dorsum covered in uniformly tannish-brown scales and hairs; ventral side more darkly scaled with two rows of paler tan scales on either side of the medial line (cf. <italic><tp:taxon-name><tp:taxon-name-part taxon-name-part-type="genus" reg="Leucosigma">L.</tp:taxon-name-part><tp:taxon-name-part taxon-name-part-type="species" reg="chloe">chloe</tp:taxon-name-part></tp:taxon-name></italic>, below).</p><p><bold><italic>Male genitalia.</italic></bold> Uncus elongate, widest subapically, upwardly curved with a small apical point. and bearing ventral crest of short setae. Tegumen hemi-circular or nearly so. Vinculum cup-shaped. Saccus squared off. Juxta spade-shaped, with a mid-dorsal projection; annellar arms fused, hoop-like. Sacculus (1) bluntly rounded, heavily setose; sclerotized part of cucullus (2) elongate, concave, aduncate with a subapical setal fan; dorsal process (3) widest medially, densely setose apically; clasper (4) recurved to a point. Aedeagus faintly granular towards vesica, where the sclerotized part is narrowed to a sinuous strap. Vesica without cornuti; paired subbasal and medial diverticula knoblike, with a small apical diverticulum present.</p><p><bold><italic>Female genitalia.</italic></bold> Posterior apophyses less than twice as long as anterior apophyses. Lamella antevaginalis V-shaped, deeply invaginated posteriorly. Ostium wide. Colliculum welldeveloped. Ductus undifferentiated except for small pre-collicular lobe. Corpus bursae obliquely shaped, sub-triangular when distended with spermatophore(s). Ductus bursae robust, not &gt;3× long as width at middle. Colliculum present, well developed. With two spermatophores, maintaining a very roughly foot-shaped appearance, the distal (anterior) part of the bursa distended to accommodate the corpus of the spermatophore (cf. holotype of <italic><tp:taxon-name><tp:taxon-name-part taxon-name-part-type="genus" reg="Leucosigma">L.</tp:taxon-name-part><tp:taxon-name-part taxon-name-part-type="species" reg="uncifera">uncifera</tp:taxon-name-part></tp:taxon-name></italic>).</p><p><bold><italic>Immature stages.</italic></bold> Undocumented.</p></tp:treatment-sec><tp:treatment-sec sec-type="biology" id="SECID0ETKAG"><title>Biology.</title><p>Feeding on foliage of <italic><tp:taxon-name><tp:taxon-name-part taxon-name-part-type="genus" reg="Bolbitis">Bolbitis</tp:taxon-name-part><tp:taxon-name-part taxon-name-part-type="species" reg="portoricensis">portoricensis</tp:taxon-name-part></tp:taxon-name></italic> (<tp:taxon-name><tp:taxon-name-part taxon-name-part-type="family">Dryopteridaceae</tp:taxon-name-part></tp:taxon-name>) in <abbrev xmlns:xlink="http://www.w3.org/1999/xlink" content-type="institution" xlink:title="Área de Conservación Guanacaste" id="ABBRID0EJLAG" xlink:type="simple">ACG</abbrev> rain forest (96-<abbrev xmlns:xlink="http://www.w3.org/1999/xlink" content-type="institution" xlink:title="Santa Rosa National Park" id="ABBRID0EOLAG" xlink:type="simple">SRNP</abbrev>-11467).</p></tp:treatment-sec><tp:treatment-sec sec-type="distribution" id="SECID0ETLAG"><title>Distribution.</title><p>Costa Rica, Panama.</p></tp:treatment-sec><tp:treatment-sec sec-type="remarks" id="SECID0EYLAG"><title>Remarks.</title><p>Dyar described this species on the basis of a single female holotype specimen in poor condition which he nevertheless recognized as having kinship with <italic><tp:taxon-name><tp:taxon-name-part taxon-name-part-type="genus" reg="Leucosigma">L.</tp:taxon-name-part><tp:taxon-name-part taxon-name-part-type="species" reg="uncifera">uncifera</tp:taxon-name-part></tp:taxon-name></italic>.</p></tp:treatment-sec><tp:treatment-sec><!--Section generated to contain objects referenced in tp:taxon-treatment.--><fig id="F3" position="float" orientation="portrait"><label>Figures 13–22.</label><caption><p><italic><tp:taxon-name><tp:taxon-name-part taxon-name-part-type="genus" reg="Leucosigma">Leucosigma</tp:taxon-name-part></tp:taxon-name></italic> dorsal habitus. <bold>13</bold><italic><tp:taxon-name><tp:taxon-name-part taxon-name-part-type="genus" reg="Leucosigma">L.</tp:taxon-name-part><tp:taxon-name-part taxon-name-part-type="species" reg="uncifera">uncifera</tp:taxon-name-part></tp:taxon-name></italic> ♂, Área de Conservación Guanacaste (<abbrev xmlns:xlink="http://www.w3.org/1999/xlink" content-type="institution" xlink:title="Área de Conservación Guanacaste" id="ABBRID0EDUCI" xlink:type="simple">ACG</abbrev>), Costa Rica, 07-<abbrev xmlns:xlink="http://www.w3.org/1999/xlink" content-type="institution" xlink:title="Santa Rosa National Park" id="ABBRID0EIUCI" xlink:type="simple">SRNP</abbrev>-109451, USNMENT01370293, <named-content xmlns:xlink="http://www.w3.org/1999/xlink" content-type="dwc:institutional_code" xlink:type="simple">USNM</named-content> Dissection 148101 <bold>14</bold><italic><tp:taxon-name><tp:taxon-name-part taxon-name-part-type="genus" reg="Leucosigma">L.</tp:taxon-name-part><tp:taxon-name-part taxon-name-part-type="species" reg="uncifera">uncifera</tp:taxon-name-part></tp:taxon-name></italic> ♀, <abbrev xmlns:xlink="http://www.w3.org/1999/xlink" content-type="institution" xlink:title="Área de Conservación Guanacaste" id="ABBRID0E6UCI" xlink:type="simple">ACG</abbrev>, 12-<abbrev xmlns:xlink="http://www.w3.org/1999/xlink" content-type="institution" xlink:title="Santa Rosa National Park" id="ABBRID0EEVCI" xlink:type="simple">SRNP</abbrev>-105657, USNMENT01370289 <bold>15</bold><italic><tp:taxon-name><tp:taxon-name-part taxon-name-part-type="genus" reg="Leucosigma">L.</tp:taxon-name-part><tp:taxon-name-part taxon-name-part-type="species" reg="solisae">solisae</tp:taxon-name-part></tp:taxon-name></italic> ♂, Peru, NHMUK 010606203 <bold>16</bold><italic><tp:taxon-name><tp:taxon-name-part taxon-name-part-type="genus" reg="Leucosigma">L.</tp:taxon-name-part><tp:taxon-name-part taxon-name-part-type="species" reg="solisae">solisae</tp:taxon-name-part></tp:taxon-name></italic> ♂ Holotype, <abbrev xmlns:xlink="http://www.w3.org/1999/xlink" content-type="institution" xlink:title="Área de Conservación Guanacaste" id="ABBRID0EDWCI" xlink:type="simple">ACG</abbrev>, 07-<abbrev xmlns:xlink="http://www.w3.org/1999/xlink" content-type="institution" xlink:title="Santa Rosa National Park" id="ABBRID0EIWCI" xlink:type="simple">SRNP</abbrev>-101229, USNMENT01370294, <named-content xmlns:xlink="http://www.w3.org/1999/xlink" content-type="dwc:institutional_code" xlink:type="simple">USNM</named-content> Dissection 148077 <bold>17</bold><italic><tp:taxon-name><tp:taxon-name-part taxon-name-part-type="genus" reg="Leucosigma">L.</tp:taxon-name-part><tp:taxon-name-part taxon-name-part-type="species" reg="poolei">poolei</tp:taxon-name-part></tp:taxon-name></italic> ♂, Turrialba, Costa Rica, USNMENT01370290, <named-content xmlns:xlink="http://www.w3.org/1999/xlink" content-type="dwc:institutional_code" xlink:type="simple">USNM</named-content> Dissection 148147, <bold>18</bold><italic><tp:taxon-name><tp:taxon-name-part taxon-name-part-type="genus" reg="Leucosigma">L.</tp:taxon-name-part><tp:taxon-name-part taxon-name-part-type="species" reg="poolei">poolei</tp:taxon-name-part></tp:taxon-name></italic> Holotype ♀, <abbrev xmlns:xlink="http://www.w3.org/1999/xlink" content-type="institution" xlink:title="Área de Conservación Guanacaste" id="ABBRID0ERXCI" xlink:type="simple">ACG</abbrev>, 10-<abbrev xmlns:xlink="http://www.w3.org/1999/xlink" content-type="institution" xlink:title="Santa Rosa National Park" id="ABBRID0EWXCI" xlink:type="simple">SRNP</abbrev>-70737, USNMENT01370296, <named-content xmlns:xlink="http://www.w3.org/1999/xlink" content-type="dwc:institutional_code" xlink:type="simple">USNM</named-content> Dissection 148073 <bold>19</bold><italic><tp:taxon-name><tp:taxon-name-part taxon-name-part-type="genus" reg="Leucosigma">L.</tp:taxon-name-part><tp:taxon-name-part taxon-name-part-type="species" reg="reletiva">reletiva</tp:taxon-name-part></tp:taxon-name></italic> ♂, <abbrev xmlns:xlink="http://www.w3.org/1999/xlink" content-type="institution" xlink:title="Área de Conservación Guanacaste" id="ABBRID0ENYCI" xlink:type="simple">ACG</abbrev>, 09-<abbrev xmlns:xlink="http://www.w3.org/1999/xlink" content-type="institution" xlink:title="Santa Rosa National Park" id="ABBRID0ESYCI" xlink:type="simple">SRNP</abbrev>-107116, USNMENT01370297, <named-content xmlns:xlink="http://www.w3.org/1999/xlink" content-type="dwc:institutional_code" xlink:type="simple">USNM</named-content> Dissection 148177 ♂ <bold>20</bold><italic><tp:taxon-name><tp:taxon-name-part taxon-name-part-type="genus" reg="Leucosigma">L.</tp:taxon-name-part><tp:taxon-name-part taxon-name-part-type="species" reg="reletiva">reletiva</tp:taxon-name-part></tp:taxon-name></italic> Holotype ♀, Panama, USNMENT00973166, <named-content xmlns:xlink="http://www.w3.org/1999/xlink" content-type="dwc:institutional_code" xlink:type="simple">USNM</named-content> Dissection 148170 <bold>21</bold><italic><tp:taxon-name><tp:taxon-name-part taxon-name-part-type="genus" reg="Leucosigma">L.</tp:taxon-name-part><tp:taxon-name-part taxon-name-part-type="species" reg="chloe">chloe</tp:taxon-name-part></tp:taxon-name></italic> ♂, <abbrev xmlns:xlink="http://www.w3.org/1999/xlink" content-type="institution" xlink:title="Área de Conservación Guanacaste" id="ABBRID0E2ZCI" xlink:type="simple">ACG</abbrev>, 96-<abbrev xmlns:xlink="http://www.w3.org/1999/xlink" content-type="institution" xlink:title="Santa Rosa National Park" id="ABBRID0EA1CI" xlink:type="simple">SRNP</abbrev>-11371, USNMENT01370286 <bold>22</bold><italic><tp:taxon-name><tp:taxon-name-part taxon-name-part-type="genus" reg="Leucosigma">L.</tp:taxon-name-part><tp:taxon-name-part taxon-name-part-type="species" reg="chloe">chloe</tp:taxon-name-part></tp:taxon-name></italic> ♀, <abbrev xmlns:xlink="http://www.w3.org/1999/xlink" content-type="institution" xlink:title="Área de Conservación Guanacaste" id="ABBRID0ES1CI" xlink:type="simple">ACG</abbrev>, 96-<abbrev xmlns:xlink="http://www.w3.org/1999/xlink" content-type="institution" xlink:title="Santa Rosa National Park" id="ABBRID0EX1CI" xlink:type="simple">SRNP</abbrev>-11374, USNMENT01370299.</p></caption><graphic xmlns:xlink="http://www.w3.org/1999/xlink" xlink:href="zookeys-788-087-g003.jpg" position="float" orientation="portrait" xlink:type="simple" id="oo_233167.jpg"/></fig><fig id="F4" position="float" orientation="portrait"><label>Figures 23–32.</label><caption><p><italic><tp:taxon-name><tp:taxon-name-part taxon-name-part-type="genus" reg="Leucosigma">Leucosigma</tp:taxon-name-part></tp:taxon-name></italic> ventral habitus. <bold>23</bold><italic><tp:taxon-name><tp:taxon-name-part taxon-name-part-type="genus" reg="Leucosigma">L.</tp:taxon-name-part><tp:taxon-name-part taxon-name-part-type="species" reg="uncifera">uncifera</tp:taxon-name-part></tp:taxon-name></italic> ♂, Área de Conservación Guanacaste (<abbrev xmlns:xlink="http://www.w3.org/1999/xlink" content-type="institution" xlink:title="Área de Conservación Guanacaste" id="ABBRID0E42CI" xlink:type="simple">ACG</abbrev>), Costa Rica, 07-<abbrev xmlns:xlink="http://www.w3.org/1999/xlink" content-type="institution" xlink:title="Santa Rosa National Park" id="ABBRID0EC3CI" xlink:type="simple">SRNP</abbrev>-109451, USNMENT01370293, <named-content xmlns:xlink="http://www.w3.org/1999/xlink" content-type="dwc:institutional_code" xlink:type="simple">USNM</named-content> Dissection 148101 ♂ <bold>24</bold><italic><tp:taxon-name><tp:taxon-name-part taxon-name-part-type="genus" reg="Leucosigma">L.</tp:taxon-name-part><tp:taxon-name-part taxon-name-part-type="species" reg="uncifera">uncifera</tp:taxon-name-part></tp:taxon-name></italic> ♀, <abbrev xmlns:xlink="http://www.w3.org/1999/xlink" content-type="institution" xlink:title="Área de Conservación Guanacaste" id="ABBRID0EZ3CI" xlink:type="simple">ACG</abbrev>, 12-<abbrev xmlns:xlink="http://www.w3.org/1999/xlink" content-type="institution" xlink:title="Santa Rosa National Park" id="ABBRID0E53CI" xlink:type="simple">SRNP</abbrev>-105657, USNMENT01370289 <bold>25</bold><italic><tp:taxon-name><tp:taxon-name-part taxon-name-part-type="genus" reg="Leucosigma">L.</tp:taxon-name-part><tp:taxon-name-part taxon-name-part-type="species" reg="solisae">solisae</tp:taxon-name-part></tp:taxon-name></italic> ♂, Peru, NHMUK 010606203 <bold>26</bold><italic><tp:taxon-name><tp:taxon-name-part taxon-name-part-type="genus" reg="Leucosigma">L.</tp:taxon-name-part><tp:taxon-name-part taxon-name-part-type="species" reg="solisae">solisae</tp:taxon-name-part></tp:taxon-name></italic> Holotype ♂, <abbrev xmlns:xlink="http://www.w3.org/1999/xlink" content-type="institution" xlink:title="Área de Conservación Guanacaste" id="ABBRID0E44CI" xlink:type="simple">ACG</abbrev>, 07-<abbrev xmlns:xlink="http://www.w3.org/1999/xlink" content-type="institution" xlink:title="Santa Rosa National Park" id="ABBRID0EC5CI" xlink:type="simple">SRNP</abbrev>-101229, USNMENT01370294, <named-content xmlns:xlink="http://www.w3.org/1999/xlink" content-type="dwc:institutional_code" xlink:type="simple">USNM</named-content> Dissection 148077 <bold>27</bold><italic><tp:taxon-name><tp:taxon-name-part taxon-name-part-type="genus" reg="Leucosigma">L.</tp:taxon-name-part><tp:taxon-name-part taxon-name-part-type="species" reg="poolei">poolei</tp:taxon-name-part></tp:taxon-name></italic> ♂, Turrialba, Costa Rica, USNMENT01370290, <named-content xmlns:xlink="http://www.w3.org/1999/xlink" content-type="dwc:institutional_code" xlink:type="simple">USNM</named-content> Dissection 148147 <bold>28</bold><italic><tp:taxon-name><tp:taxon-name-part taxon-name-part-type="genus" reg="Leucosigma">L.</tp:taxon-name-part><tp:taxon-name-part taxon-name-part-type="species" reg="poolei">poolei</tp:taxon-name-part></tp:taxon-name></italic> Holotype ♀, <abbrev xmlns:xlink="http://www.w3.org/1999/xlink" content-type="institution" xlink:title="Área de Conservación Guanacaste" id="ABBRID0EL6CI" xlink:type="simple">ACG</abbrev>, 10-<abbrev xmlns:xlink="http://www.w3.org/1999/xlink" content-type="institution" xlink:title="Santa Rosa National Park" id="ABBRID0EQ6CI" xlink:type="simple">SRNP</abbrev>-70737, USNMENT01370296, <named-content xmlns:xlink="http://www.w3.org/1999/xlink" content-type="dwc:institutional_code" xlink:type="simple">USNM</named-content> Dissection 148073 <bold>29</bold><italic><tp:taxon-name><tp:taxon-name-part taxon-name-part-type="genus" reg="Leucosigma">L.</tp:taxon-name-part><tp:taxon-name-part taxon-name-part-type="species" reg="reletiva">reletiva</tp:taxon-name-part></tp:taxon-name></italic> ♂, <abbrev xmlns:xlink="http://www.w3.org/1999/xlink" content-type="institution" xlink:title="Área de Conservación Guanacaste" id="ABBRID0EHADI" xlink:type="simple">ACG</abbrev>, 09-<abbrev xmlns:xlink="http://www.w3.org/1999/xlink" content-type="institution" xlink:title="Santa Rosa National Park" id="ABBRID0EMADI" xlink:type="simple">SRNP</abbrev>-107116, USNMENT01370297, <named-content xmlns:xlink="http://www.w3.org/1999/xlink" content-type="dwc:institutional_code" xlink:type="simple">USNM</named-content> Dissection 148177 <bold>30</bold><italic><tp:taxon-name><tp:taxon-name-part taxon-name-part-type="genus" reg="Leucosigma">L.</tp:taxon-name-part><tp:taxon-name-part taxon-name-part-type="species" reg="reletiva">reletiva</tp:taxon-name-part></tp:taxon-name></italic> ♀ Holotype, Panama, USNMENT00973166, <named-content xmlns:xlink="http://www.w3.org/1999/xlink" content-type="dwc:institutional_code" xlink:type="simple">USNM</named-content> Dissection 148170 <bold>31</bold><italic><tp:taxon-name><tp:taxon-name-part taxon-name-part-type="genus" reg="Leucosigma">L.</tp:taxon-name-part><tp:taxon-name-part taxon-name-part-type="species" reg="chloe">chloe</tp:taxon-name-part></tp:taxon-name></italic> ♂, <abbrev xmlns:xlink="http://www.w3.org/1999/xlink" content-type="institution" xlink:title="Área de Conservación Guanacaste" id="ABBRID0EVBDI" xlink:type="simple">ACG</abbrev>, 96-<abbrev xmlns:xlink="http://www.w3.org/1999/xlink" content-type="institution" xlink:title="Santa Rosa National Park" id="ABBRID0E1BDI" xlink:type="simple">SRNP</abbrev>-11371, USNMENT01370286 <bold>32</bold><italic><tp:taxon-name><tp:taxon-name-part taxon-name-part-type="genus" reg="Leucosigma">L.</tp:taxon-name-part><tp:taxon-name-part taxon-name-part-type="species" reg="chloe">chloe</tp:taxon-name-part></tp:taxon-name></italic> ♀, <abbrev xmlns:xlink="http://www.w3.org/1999/xlink" content-type="institution" xlink:title="Área de Conservación Guanacaste" id="ABBRID0EMCDI" xlink:type="simple">ACG</abbrev>, 96-<abbrev xmlns:xlink="http://www.w3.org/1999/xlink" content-type="institution" xlink:title="Santa Rosa National Park" id="ABBRID0ERCDI" xlink:type="simple">SRNP</abbrev>-11374, USNMENT01370299.</p></caption><graphic xmlns:xlink="http://www.w3.org/1999/xlink" xlink:href="zookeys-788-087-g004.jpg" position="float" orientation="portrait" xlink:type="simple" id="oo_233168.jpg"/></fig><fig id="F8" position="float" orientation="portrait"><label>Figures 61–68.</label><caption><p><italic><tp:taxon-name><tp:taxon-name-part taxon-name-part-type="genus" reg="Leucosigma">Leucosigma</tp:taxon-name-part></tp:taxon-name></italic> male genitalia, valves. <bold>61</bold><italic><tp:taxon-name><tp:taxon-name-part taxon-name-part-type="genus" reg="Leucosigma">L.</tp:taxon-name-part><tp:taxon-name-part taxon-name-part-type="species" reg="reletiva">reletiva</tp:taxon-name-part></tp:taxon-name></italic>, Área de Conservación Guanacaste (<abbrev xmlns:xlink="http://www.w3.org/1999/xlink" content-type="institution" xlink:title="Área de Conservación Guanacaste" id="ABBRID0E5YDI" xlink:type="simple">ACG</abbrev>), Costa Rica, 07-<abbrev xmlns:xlink="http://www.w3.org/1999/xlink" content-type="institution" xlink:title="Santa Rosa National Park" id="ABBRID0EDZDI" xlink:type="simple">SRNP</abbrev>-101206, USNMENT01437211, <named-content xmlns:xlink="http://www.w3.org/1999/xlink" content-type="dwc:institutional_code" xlink:type="simple">USNM</named-content> Dissection 148178 <bold>62</bold><italic><tp:taxon-name><tp:taxon-name-part taxon-name-part-type="genus" reg="Leucosigma">L.</tp:taxon-name-part><tp:taxon-name-part taxon-name-part-type="species" reg="reletiva">reletiva</tp:taxon-name-part></tp:taxon-name></italic>, <abbrev xmlns:xlink="http://www.w3.org/1999/xlink" content-type="institution" xlink:title="Área de Conservación Guanacaste" id="ABBRID0E1ZDI" xlink:type="simple">ACG</abbrev>, 09-<abbrev xmlns:xlink="http://www.w3.org/1999/xlink" content-type="institution" xlink:title="Santa Rosa National Park" id="ABBRID0E6ZDI" xlink:type="simple">SRNP</abbrev>-107116, USNMENT01370297, <named-content xmlns:xlink="http://www.w3.org/1999/xlink" content-type="dwc:institutional_code" xlink:type="simple">USNM</named-content> Dissection 148177 <bold>63</bold><italic><tp:taxon-name><tp:taxon-name-part taxon-name-part-type="genus" reg="Leucosigma">L.</tp:taxon-name-part><tp:taxon-name-part taxon-name-part-type="species" reg="chloe">chloe</tp:taxon-name-part></tp:taxon-name></italic>, <abbrev xmlns:xlink="http://www.w3.org/1999/xlink" content-type="institution" xlink:title="Área de Conservación Guanacaste" id="ABBRID0EW1DI" xlink:type="simple">ACG</abbrev>, 07-<abbrev xmlns:xlink="http://www.w3.org/1999/xlink" content-type="institution" xlink:title="Santa Rosa National Park" id="ABBRID0E21DI" xlink:type="simple">SRNP</abbrev>-108955, USNMENT01437367, <named-content xmlns:xlink="http://www.w3.org/1999/xlink" content-type="dwc:institutional_code" xlink:type="simple">USNM</named-content> Dissection 148055 <bold>64</bold><italic><tp:taxon-name><tp:taxon-name-part taxon-name-part-type="genus" reg="Leucosigma">L.</tp:taxon-name-part><tp:taxon-name-part taxon-name-part-type="species" reg="chloe">chloe</tp:taxon-name-part></tp:taxon-name></italic> ♂, <abbrev xmlns:xlink="http://www.w3.org/1999/xlink" content-type="institution" xlink:title="Área de Conservación Guanacaste" id="ABBRID0ES2DI" xlink:type="simple">ACG</abbrev>, 96-<abbrev xmlns:xlink="http://www.w3.org/1999/xlink" content-type="institution" xlink:title="Santa Rosa National Park" id="ABBRID0EX2DI" xlink:type="simple">SRNP</abbrev>-11375, USNMENT01438814, <named-content xmlns:xlink="http://www.w3.org/1999/xlink" content-type="dwc:institutional_code" xlink:type="simple">USNM</named-content> Dissection 148070 <bold>65</bold><italic><tp:taxon-name><tp:taxon-name-part taxon-name-part-type="genus" reg="Leucosigma">L.</tp:taxon-name-part><tp:taxon-name-part taxon-name-part-type="species" reg="viridipicta">viridipicta</tp:taxon-name-part></tp:taxon-name></italic> Holotype, French Guiana, USNMENT00973419, <named-content xmlns:xlink="http://www.w3.org/1999/xlink" content-type="dwc:institutional_code" xlink:type="simple">USNM</named-content> Dissection 148176 <bold>66</bold><italic><tp:taxon-name><tp:taxon-name-part taxon-name-part-type="genus" reg="Leucosigma">L.</tp:taxon-name-part><tp:taxon-name-part taxon-name-part-type="species" reg="albimixta">albimixta</tp:taxon-name-part></tp:taxon-name></italic>, <abbrev xmlns:xlink="http://www.w3.org/1999/xlink" content-type="institution" xlink:title="Área de Conservación Guanacaste" id="ABBRID0EA4DI" xlink:type="simple">ACG</abbrev>, 11-<abbrev xmlns:xlink="http://www.w3.org/1999/xlink" content-type="institution" xlink:title="Santa Rosa National Park" id="ABBRID0EF4DI" xlink:type="simple">SRNP</abbrev>-30511, <named-content xmlns:xlink="http://www.w3.org/1999/xlink" content-type="dwc:institutional_code" xlink:type="simple">USNM</named-content> 00105321, <named-content xmlns:xlink="http://www.w3.org/1999/xlink" content-type="dwc:institutional_code" xlink:type="simple">USNM</named-content> Dissection 148085 <bold>67</bold><italic><tp:taxon-name><tp:taxon-name-part taxon-name-part-type="genus" reg="Leucosigma">L.</tp:taxon-name-part><tp:taxon-name-part taxon-name-part-type="species" reg="albimixta">albimixta</tp:taxon-name-part></tp:taxon-name></italic>, <abbrev xmlns:xlink="http://www.w3.org/1999/xlink" content-type="institution" xlink:title="Área de Conservación Guanacaste" id="ABBRID0EB5DI" xlink:type="simple">ACG</abbrev>, 07-<abbrev xmlns:xlink="http://www.w3.org/1999/xlink" content-type="institution" xlink:title="Santa Rosa National Park" id="ABBRID0EG5DI" xlink:type="simple">SRNP</abbrev>-102199, USNMENT01437365, <named-content xmlns:xlink="http://www.w3.org/1999/xlink" content-type="dwc:institutional_code" xlink:type="simple">USNM</named-content> Dissection 148068 <bold>68</bold><italic><tp:taxon-name><tp:taxon-name-part taxon-name-part-type="genus" reg="Leucosigma">L.</tp:taxon-name-part><tp:taxon-name-part taxon-name-part-type="species" reg="albimixta">albimixta</tp:taxon-name-part></tp:taxon-name></italic> 10-RNSP-107587, USNMENT01437230, <named-content xmlns:xlink="http://www.w3.org/1999/xlink" content-type="dwc:institutional_code" xlink:type="simple">USNM</named-content> Dissection 148069.</p></caption><graphic xmlns:xlink="http://www.w3.org/1999/xlink" xlink:href="zookeys-788-087-g008.jpg" position="float" orientation="portrait" xlink:type="simple" id="oo_233172.jpg"/></fig><fig id="F12" position="float" orientation="portrait"><label>Figures 85–92.</label><caption><p><italic><tp:taxon-name><tp:taxon-name-part taxon-name-part-type="genus" reg="Leucosigma">Leucosigma</tp:taxon-name-part></tp:taxon-name></italic> male genitalia, phalli. <bold>85</bold><italic><tp:taxon-name><tp:taxon-name-part taxon-name-part-type="genus" reg="Leucosigma">L.</tp:taxon-name-part><tp:taxon-name-part taxon-name-part-type="species" reg="albimixta">albimixta</tp:taxon-name-part></tp:taxon-name></italic>, Área de Conservación Guanacaste (<abbrev xmlns:xlink="http://www.w3.org/1999/xlink" content-type="institution" xlink:title="Área de Conservación Guanacaste" id="ABBRID0EYKAK" xlink:type="simple">ACG</abbrev>), Costa Rica,<italic>a</italic> 11-<abbrev xmlns:xlink="http://www.w3.org/1999/xlink" content-type="institution" xlink:title="Santa Rosa National Park" id="ABBRID0E6KAK" xlink:type="simple">SRNP</abbrev>-30511, <named-content xmlns:xlink="http://www.w3.org/1999/xlink" content-type="dwc:institutional_code" xlink:type="simple">USNM</named-content> Dissection 148085, <named-content xmlns:xlink="http://www.w3.org/1999/xlink" content-type="dwc:institutional_code" xlink:type="simple">USNM</named-content> 00105321 <bold>86</bold><italic><tp:taxon-name><tp:taxon-name-part taxon-name-part-type="genus" reg="Leucosigma">L.</tp:taxon-name-part><tp:taxon-name-part taxon-name-part-type="species" reg="albimixta">albimixta</tp:taxon-name-part></tp:taxon-name></italic> 10-RNSP-107587, <named-content xmlns:xlink="http://www.w3.org/1999/xlink" content-type="dwc:institutional_code" xlink:type="simple">USNM</named-content> Dissection 148069,USNMENT01437230 <bold>87</bold><italic><tp:taxon-name><tp:taxon-name-part taxon-name-part-type="genus" reg="Leucosigma">L.</tp:taxon-name-part><tp:taxon-name-part taxon-name-part-type="species" reg="albimixta">albimixta</tp:taxon-name-part></tp:taxon-name></italic><named-content xmlns:xlink="http://www.w3.org/1999/xlink" content-type="dwc:institutional_code" xlink:type="simple">USNM</named-content> Dissection 148305, USNMENT01370298_ <bold>88</bold><italic><tp:taxon-name><tp:taxon-name-part taxon-name-part-type="genus" reg="Leucosigma">L.</tp:taxon-name-part><tp:taxon-name-part taxon-name-part-type="species" reg="viridipicta">viridipicta</tp:taxon-name-part></tp:taxon-name></italic> Holotype, French Guiana, <named-content xmlns:xlink="http://www.w3.org/1999/xlink" content-type="dwc:institutional_code" xlink:type="simple">USNM</named-content> Dissection 148176, USNMENT 00973419 <bold>89</bold><italic><tp:taxon-name><tp:taxon-name-part taxon-name-part-type="genus" reg="Leucosigma">L.</tp:taxon-name-part><tp:taxon-name-part taxon-name-part-type="species" reg="chloe">chloe</tp:taxon-name-part></tp:taxon-name></italic>, <abbrev xmlns:xlink="http://www.w3.org/1999/xlink" content-type="institution" xlink:title="Área de Conservación Guanacaste" id="ABBRID0ERNAK" xlink:type="simple">ACG</abbrev>, 96-<abbrev xmlns:xlink="http://www.w3.org/1999/xlink" content-type="institution" xlink:title="Santa Rosa National Park" id="ABBRID0EWNAK" xlink:type="simple">SRNP</abbrev>-11375, <named-content xmlns:xlink="http://www.w3.org/1999/xlink" content-type="dwc:institutional_code" xlink:type="simple">USNM</named-content> Dissection 148070, USNMENT01438814 <bold>90</bold><italic><tp:taxon-name><tp:taxon-name-part taxon-name-part-type="genus" reg="Leucosigma">L.</tp:taxon-name-part><tp:taxon-name-part taxon-name-part-type="species" reg="chloe">chloe</tp:taxon-name-part></tp:taxon-name></italic>, <abbrev xmlns:xlink="http://www.w3.org/1999/xlink" content-type="institution" xlink:title="Área de Conservación Guanacaste" id="ABBRID0ENOAK" xlink:type="simple">ACG</abbrev>, 96-<abbrev xmlns:xlink="http://www.w3.org/1999/xlink" content-type="institution" xlink:title="Santa Rosa National Park" id="ABBRID0ESOAK" xlink:type="simple">SRNP</abbrev>-11369, <named-content xmlns:xlink="http://www.w3.org/1999/xlink" content-type="dwc:institutional_code" xlink:type="simple">USNM</named-content> Dissection 148289, USNMENT01437372_ <bold>91</bold><italic><tp:taxon-name><tp:taxon-name-part taxon-name-part-type="genus" reg="Leucosigma">L.</tp:taxon-name-part><tp:taxon-name-part taxon-name-part-type="species" reg="reletiva">reletiva</tp:taxon-name-part></tp:taxon-name></italic>, <abbrev xmlns:xlink="http://www.w3.org/1999/xlink" content-type="institution" xlink:title="Área de Conservación Guanacaste" id="ABBRID0EJPAK" xlink:type="simple">ACG</abbrev>, 09-<abbrev xmlns:xlink="http://www.w3.org/1999/xlink" content-type="institution" xlink:title="Santa Rosa National Park" id="ABBRID0EOPAK" xlink:type="simple">SRNP</abbrev>-107116, <named-content xmlns:xlink="http://www.w3.org/1999/xlink" content-type="dwc:institutional_code" xlink:type="simple">USNM</named-content> Dissection 148177, USNMENT01370297 <bold>92</bold><italic><tp:taxon-name><tp:taxon-name-part taxon-name-part-type="genus" reg="Leucosigma">L.</tp:taxon-name-part><tp:taxon-name-part taxon-name-part-type="species" reg="reletiva">reletiva</tp:taxon-name-part></tp:taxon-name></italic><named-content xmlns:xlink="http://www.w3.org/1999/xlink" content-type="dwc:institutional_code" xlink:type="simple">USNM</named-content> Dissection 148178, USNMENT01437211.</p></caption><graphic xmlns:xlink="http://www.w3.org/1999/xlink" xlink:href="zookeys-788-087-g012.jpg" position="float" orientation="portrait" xlink:type="simple" id="oo_233178.jpg"/></fig><fig id="F18" position="float" orientation="portrait"><label>Figures 115–118.</label><caption><p>Representative male valvae, structures enumerated as in text: (1) sacculus (2) cucullus (3) dorsal process of cucullus and (4) clasper. <bold>115–116</bold><italic><tp:taxon-name><tp:taxon-name-part taxon-name-part-type="genus" reg="Leucosigma">L.</tp:taxon-name-part><tp:taxon-name-part taxon-name-part-type="species" reg="reletiva">reletiva</tp:taxon-name-part></tp:taxon-name></italic> ♂, Área de Conservación Guanacaste (<abbrev xmlns:xlink="http://www.w3.org/1999/xlink" content-type="institution" xlink:title="Área de Conservación Guanacaste" id="ABBRID0EYABK" xlink:type="simple">ACG</abbrev>), Costa Rica, 07-<abbrev xmlns:xlink="http://www.w3.org/1999/xlink" content-type="institution" xlink:title="Santa Rosa National Park" id="ABBRID0E4ABK" xlink:type="simple">SRNP</abbrev>-101206, <named-content xmlns:xlink="http://www.w3.org/1999/xlink" content-type="dwc:institutional_code" xlink:type="simple">USNM</named-content> Dissection 148178, USNMENT01437211 <bold>115</bold> Lateral <bold>116</bold> Caudal <bold>117–118</bold><italic><tp:taxon-name><tp:taxon-name-part taxon-name-part-type="genus" reg="Leucosigma">L.</tp:taxon-name-part><tp:taxon-name-part taxon-name-part-type="species" reg="chloe">chloe</tp:taxon-name-part></tp:taxon-name></italic>, <abbrev xmlns:xlink="http://www.w3.org/1999/xlink" content-type="institution" xlink:title="Área de Conservación Guanacaste" id="ABBRID0EYBBK" xlink:type="simple">ACG</abbrev>, 10-<abbrev xmlns:xlink="http://www.w3.org/1999/xlink" content-type="institution" xlink:title="Santa Rosa National Park" id="ABBRID0E4BBK" xlink:type="simple">SRNP</abbrev>-70815, USNMENT01437250, <named-content xmlns:xlink="http://www.w3.org/1999/xlink" content-type="dwc:institutional_code" xlink:type="simple">USNM</named-content> Dissection 148200 <bold>117</bold> Lateral <bold>118</bold> Caudal.</p></caption><graphic xmlns:xlink="http://www.w3.org/1999/xlink" xlink:href="zookeys-788-087-g018.jpg" position="float" orientation="portrait" xlink:type="simple" id="oo_233184.jpg"/></fig><fig id="F16" position="float" orientation="portrait"><label>Figures 105–110.</label><caption><p><italic><tp:taxon-name><tp:taxon-name-part taxon-name-part-type="genus" reg="Leucosigma">Leucosigma</tp:taxon-name-part></tp:taxon-name></italic> female genitalia. <bold>105</bold><italic><tp:taxon-name><tp:taxon-name-part taxon-name-part-type="genus" reg="Leucosigma">L.</tp:taxon-name-part><tp:taxon-name-part taxon-name-part-type="species" reg="uncifera">uncifera</tp:taxon-name-part></tp:taxon-name></italic>, Área de Conservación Guanacaste (<abbrev xmlns:xlink="http://www.w3.org/1999/xlink" content-type="institution" xlink:title="Área de Conservación Guanacaste" id="ABBRID0ERZAK" xlink:type="simple">ACG</abbrev>), Costa Rica, 11-<abbrev xmlns:xlink="http://www.w3.org/1999/xlink" content-type="institution" xlink:title="Santa Rosa National Park" id="ABBRID0EWZAK" xlink:type="simple">SRNP</abbrev>-102284, USNMENT01437255, <named-content xmlns:xlink="http://www.w3.org/1999/xlink" content-type="dwc:institutional_code" xlink:type="simple">USNM</named-content> Dissection 148104 <bold>106</bold><italic><tp:taxon-name><tp:taxon-name-part taxon-name-part-type="genus" reg="Leucosigma">L.</tp:taxon-name-part><tp:taxon-name-part taxon-name-part-type="species" reg="albimixta">albimixta</tp:taxon-name-part></tp:taxon-name></italic> Holotype, Costa Rica, USNMENT01370283, <named-content xmlns:xlink="http://www.w3.org/1999/xlink" content-type="dwc:institutional_code" xlink:type="simple">USNM</named-content> Dissection 148184 <bold>107</bold><italic><tp:taxon-name><tp:taxon-name-part taxon-name-part-type="genus" reg="Leucosigma">L.</tp:taxon-name-part><tp:taxon-name-part taxon-name-part-type="species" reg="chloe">chloe</tp:taxon-name-part></tp:taxon-name></italic>, <abbrev xmlns:xlink="http://www.w3.org/1999/xlink" content-type="institution" xlink:title="Área de Conservación Guanacaste" id="ABBRID0E61AK" xlink:type="simple">ACG</abbrev>, USNMENT01437380, <named-content xmlns:xlink="http://www.w3.org/1999/xlink" content-type="dwc:institutional_code" xlink:type="simple">USNM</named-content> Dissection 148169 <bold>108</bold><italic><tp:taxon-name><tp:taxon-name-part taxon-name-part-type="genus" reg="Leucosigma">L.</tp:taxon-name-part><tp:taxon-name-part taxon-name-part-type="species" reg="schausi">schausi</tp:taxon-name-part></tp:taxon-name></italic><named-content xmlns:xlink="http://www.w3.org/1999/xlink" content-type="dwc:institutional_code" xlink:type="simple">USNM</named-content> Dissection 148080 <bold>109</bold><tp:taxon-name><tp:taxon-name-part taxon-name-part-type="genus" reg="Leucosigma">L.</tp:taxon-name-part><tp:taxon-name-part taxon-name-part-type="uncertainty-rank">sp. near</tp:taxon-name-part><tp:taxon-name-part taxon-name-part-type="species" reg="schausi">schausi</tp:taxon-name-part></tp:taxon-name>, <abbrev xmlns:xlink="http://www.w3.org/1999/xlink" content-type="institution" xlink:title="Área de Conservación Guanacaste" id="ABBRID0EK3AK" xlink:type="simple">ACG</abbrev>, 11-<abbrev xmlns:xlink="http://www.w3.org/1999/xlink" content-type="institution" xlink:title="Santa Rosa National Park" id="ABBRID0EP3AK" xlink:type="simple">SRNP</abbrev>-44977, USNMENT01370288, <named-content xmlns:xlink="http://www.w3.org/1999/xlink" content-type="dwc:institutional_code" xlink:type="simple">USNM</named-content> Dissection 148079 <bold>110</bold><italic><tp:taxon-name><tp:taxon-name-part taxon-name-part-type="genus" reg="Leucosigma">L.</tp:taxon-name-part><tp:taxon-name-part taxon-name-part-type="species" reg="reletiva">reletiva</tp:taxon-name-part></tp:taxon-name></italic> Holotype, Panama, USNMENT00973166, <named-content xmlns:xlink="http://www.w3.org/1999/xlink" content-type="dwc:institutional_code" xlink:type="simple">USNM</named-content> Dissection 148170.</p></caption><graphic xmlns:xlink="http://www.w3.org/1999/xlink" xlink:href="zookeys-788-087-g016.jpg" position="float" orientation="portrait" xlink:type="simple" id="oo_233182.jpg"/></fig></tp:treatment-sec></tp:taxon-treatment>
