# Supplementary material for: A review of Leucosigma Druce, 1908: a newly discovered case of fern-feeding and descriptions of three new species (Lepidoptera, Noctuidae)
Source: Zookeys. 2018 Oct 8;(788):87–133. doi: 10.3897/zookeys.788.21222 (PMC6189229; doi:10.3897/zookeys.788.21222)
Supplement: XML Treatment for Leucosigma solisae [file zookeys.788.21222-treatment7.xml]

<!DOCTYPE tp:taxon-treatment
  PUBLIC "-//TaxonX//DTD Taxonomic Treatment Publishing DTD v0 20100105//EN" "tax-treatment-NSO.dtd">
<tp:taxon-treatment xmlns:tp="http://www.plazi.org/taxpub"><tp:treatment-meta><kwd-group><label>Taxon classification</label><kwd><named-content xmlns:xlink="http://www.w3.org/1999/xlink" content-type="kingdom">Animalia</named-content></kwd><kwd><named-content xmlns:xlink="http://www.w3.org/1999/xlink" content-type="order">Lepidoptera</named-content></kwd><kwd><named-content xmlns:xlink="http://www.w3.org/1999/xlink" content-type="family">Noctuidae</named-content></kwd></kwd-group><mixed-citation publication-type="journal"><person-group><name><surname>Goldstein</surname><given-names>Paul Z.</given-names></name><name><surname>Janzen</surname><given-names>Daniel H.</given-names></name><name><surname>Proshek</surname><given-names>Benjamin</given-names></name><name><surname>Dapkey</surname><given-names>Tanya</given-names></name><name><surname>Hallwachs</surname><given-names>Winnie</given-names></name></person-group><article-title>A review of <italic><tp:taxon-name><tp:taxon-name-part taxon-name-part-type="genus" reg="Leucosigma">Leucosigma</tp:taxon-name-part></tp:taxon-name></italic> Druce, 1908: a newly discovered case of fern-feeding and descriptions of three new species (<tp:taxon-name><tp:taxon-name-part taxon-name-part-type="order">Lepidoptera</tp:taxon-name-part></tp:taxon-name>, <tp:taxon-name><tp:taxon-name-part taxon-name-part-type="family">Noctuidae</tp:taxon-name-part></tp:taxon-name>)</article-title><source>Zookeys</source><day>8</day><month>10</month><year>2018</year><volume>2018</volume><issue>788</issue><fpage>87</fpage><lpage>133</lpage><pub-id pub-id-type="doi">10.3897/zookeys.788.21222</pub-id></mixed-citation></tp:treatment-meta><tp:nomenclature><tp:taxon-name>
            <tp:taxon-name-part taxon-name-part-type="genus" reg="Leucosigma">Leucosigma</tp:taxon-name-part>
            <tp:taxon-name-part taxon-name-part-type="species" reg="solisae">solisae</tp:taxon-name-part>
            <object-id xmlns:xlink="http://www.w3.org/1999/xlink" content-type="zoobank" xlink:type="simple">http://zoobank.org/C50ACC24-E816-4019-8FF5-7690574D9D3B</object-id>
          </tp:taxon-name><tp:taxon-authority>Goldstein</tp:taxon-authority><tp:taxon-status xmlns:xlink="http://www.w3.org/1999/xlink" xlink:type="simple">sp. n.</tp:taxon-status><xref ref-type="fig" rid="F3">Figs 15</xref><xref ref-type="fig" rid="F3">, 16</xref><xref ref-type="fig" rid="F4">, 25</xref><xref ref-type="fig" rid="F4">, 26</xref><xref ref-type="fig" rid="F7">; Male genitalia: Figs 57</xref><xref ref-type="fig" rid="F7">, 58</xref><xref ref-type="fig" rid="F11">, 81</xref><xref ref-type="fig" rid="F11">, 82</xref><!--PageBreak--></tp:nomenclature><tp:treatment-sec sec-type="material" id="SECID0ECCAI"><title>Material examined.</title><p><bold><italic>Type material.</italic></bold> HOLOTYPE ♂. Voucher: D.H. Janzen &amp; W. Hallwachs DB: <ext-link xmlns:xlink="http://www.w3.org/1999/xlink" xlink:type="simple" ext-link-type="uri" xlink:href="http://janzen.sas.upenn.edu">http://janzen.sas.upenn.edu</ext-link> Area de Conservacion Guanacaste, COSTA RICA, Sector Pitilla: Estacion Pitilla, <named-content xmlns:xlink="http://www.w3.org/1999/xlink" content-type="dwc:verbatimCoordinates" xlink:type="simple"><named-content content-type="geo-json" specific-use="{&#34;type&#34;:&#34;Point&#34;,&#34;coordinates&#34;:[-85.425810,10.989310]}" id="NCID0EVCAI" xlink:type="simple">10.98931, -85.42581</named-content></named-content>, el. 675m, 02/17/2007, S. Rios &amp; F. Quesada, collector, 07-<abbrev xmlns:xlink="http://www.w3.org/1999/xlink" content-type="institution" xlink:title="Santa Rosa National Park" id="ABBRID0E1CAI" xlink:type="simple">SRNP</abbrev>-101229, ♂<named-content xmlns:xlink="http://www.w3.org/1999/xlink" content-type="dwc:institutional_code" xlink:type="simple">USNM</named-content> Dissection 148077, USNMENT01370294.</p><p>PARATYPES (2♂). <bold>COSTA RICA</bold>: (1♂): Alajuela: Sector Rincon Rain Forest: Estacion Caribe, <named-content xmlns:xlink="http://www.w3.org/1999/xlink" content-type="dwc:verbatimCoordinates" xlink:type="simple"><named-content content-type="geo-json" specific-use="{&#34;type&#34;:&#34;Point&#34;,&#34;coordinates&#34;:[-85.276400,10.900820]}" id="NCID0ELDAI" xlink:type="simple">10.90082, -85.2764</named-content></named-content>, el. 391m, 10/10/2007, S. Rios &amp; H. Cambronero, collector, 07-<abbrev xmlns:xlink="http://www.w3.org/1999/xlink" content-type="institution" xlink:title="Santa Rosa National Park" id="ABBRID0EQDAI" xlink:type="simple">SRNP</abbrev>-109201, ♂<named-content xmlns:xlink="http://www.w3.org/1999/xlink" content-type="dwc:institutional_code" xlink:type="simple">USNM</named-content> Dissection 148078, USNMENT01437370. <bold>PERU</bold> (1♂): La Oroya, R. Inambari, Peru, Sept. 1904 3100 ft, dry seas., (G. Ockenden), Rothschild Bequest B.M. 1939-1., NHMUK010606203. Types at <named-content xmlns:xlink="http://www.w3.org/1999/xlink" content-type="dwc:institutional_code" xlink:type="simple">USNM</named-content>.</p></tp:treatment-sec><tp:treatment-sec sec-type="diagnosis" id="SECID0EBEAI"><title>Diagnosis.</title><p>Forewing terminal area and distal part of the medial area appearing more uniform purplish gray than in other species, giving the wing a smoother, less granular appearance overall. The reniform-orbicular complex forms a continuous <!--PageBreak-->green “Ч “(left wing) or “μ” (right wing), the outline of which is broader than in other species except <italic><tp:taxon-name><tp:taxon-name-part taxon-name-part-type="genus" reg="Leucosigma">L.</tp:taxon-name-part><tp:taxon-name-part taxon-name-part-type="species" reg="albimixta">albimixta</tp:taxon-name-part></tp:taxon-name></italic> and <italic><tp:taxon-name><tp:taxon-name-part taxon-name-part-type="genus" reg="Leucosigma">L.</tp:taxon-name-part><tp:taxon-name-part taxon-name-part-type="species" reg="viridipicta">viridipicta</tp:taxon-name-part></tp:taxon-name></italic>; the green (not silvery-white) apical patch distinguishes this and the following species from other members of the genus; hind wing underside with discal spot present but unpronounced, unlike <italic><tp:taxon-name><tp:taxon-name-part taxon-name-part-type="genus" reg="Leucosigma">L.</tp:taxon-name-part><tp:taxon-name-part taxon-name-part-type="species" reg="poolei">poolei</tp:taxon-name-part></tp:taxon-name></italic> below. Male genitalia most similar to those of <italic><tp:taxon-name><tp:taxon-name-part taxon-name-part-type="genus" reg="Leucosigma">L.</tp:taxon-name-part><tp:taxon-name-part taxon-name-part-type="species" reg="poolei">poolei</tp:taxon-name-part></tp:taxon-name></italic> and <italic><tp:taxon-name><tp:taxon-name-part taxon-name-part-type="genus" reg="Leucosigma">L.</tp:taxon-name-part><tp:taxon-name-part taxon-name-part-type="species" reg="uncifera">uncifera</tp:taxon-name-part></tp:taxon-name></italic>, distinguished by a shorter and more gently arced distal part of the cucullus; vesica without small basal lobe as in <italic><tp:taxon-name><tp:taxon-name-part taxon-name-part-type="genus" reg="Leucosigma">L.</tp:taxon-name-part><tp:taxon-name-part taxon-name-part-type="species" reg="poolei">poolei</tp:taxon-name-part></tp:taxon-name></italic>.</p></tp:treatment-sec><tp:treatment-sec sec-type="description" id="SECID0ELGAI"><title>Description.</title><p><bold><italic>Head.</italic></bold> Antennae setose-ciliate, bifasciculate in males, scaled above with alternating bands of gray (basal) and tan (apical). Frons, vertex, and labial palpi scaled with an admixture of white, brown and black. Eyes smooth.</p><p><bold><italic>Thorax.</italic></bold> Excepting vestiges of green visible immediately behind head, thoracic vestiture uniformly purplish gray. <italic>Wings.</italic> Forewing length 13.7 mm (holotype, male), average 13.3 mm (males, <italic>n</italic> = 3). Forewing predominantly lilacine, russet subcostally in the postmedial; apical and anal patch present; green scaling concentrated at inner margin, apical and anal patch, and Ч/μ-shaped medial stigma. Medial area cupreous; medial, antemedial, and postmedial lines visibly darker brown; terminal area green in Costa Rican specimens, more closely matching medial coloration or slightly darker reddish brown in Peruvian specimen; apical patch primarily green; forewing underside lightly suffused with green scaling in terminal area; no antemedial or postmedial lines present on underside except at most as costal striae. <italic>Legs.</italic> Scales predominantly purplish gray; femora and tibia with an admixture of lime-green among the tan-lilacine scales; a single pair of striped mid-tibial spurs, two pairs on hind-tibiae; three rows of tibial spines on all legs.</p><p><bold><italic>Abdomen.</italic></bold> Vestiture uniformly tannish gray, paler than on thorax.</p><p><bold><italic>Male genitalia.</italic></bold> Uncus elongate, widest subapically, upwardly curved with a very small apical point, and bearing ventral setal crest. Tegumen roughly hemi-circular, excepting a deformation of the dorsal edge at the base of the uncus. Vinculum a wide V-shape; saccus blunt. Juxta pentagonal, dorsal edge horizontal; annellar arms fused, hoop-like. Sacculus (1) densely setose, tapering to a blunt extension. Cucullus (2) appears chelicerate, the sclerotized part occupying ~1/3 the overall length and bending sharply at the outer edge near the sharply pointed apex, with a subapical tuft of reëntrant spine-like setae. Dorsal process (3) coequal in width to cucullus, setose apically. Clasper (4) finger-like, gently curved. Aedeagus with minutely but differentially spinulose patch confined to apex. Vesica without cornuti; subbasal and medial diverticula reduced, with a weakly sclerotized ridge.</p><p><bold><italic>Female genitalia.</italic></bold> Unknown.</p><p><bold><italic>Immature stages.</italic></bold> Unknown.</p></tp:treatment-sec><tp:treatment-sec sec-type="etymology" id="SECID0E6HAI"><title>Etymology.</title><p>The name <italic><tp:taxon-name><tp:taxon-name-part taxon-name-part-type="genus" reg="Leucosigma"/><tp:taxon-name-part taxon-name-part-type="species" reg="solisae">solisae</tp:taxon-name-part></tp:taxon-name></italic> is given in honor of Dr. Alma Solis, lepidopterist at USDA/<named-content xmlns:xlink="http://www.w3.org/1999/xlink" content-type="dwc:institutional_code" xlink:type="simple">USNM</named-content> who has contributed her expertise to the systematics of the Costa Rican lepidopteran fauna for three decades.</p></tp:treatment-sec><tp:treatment-sec sec-type="biology" id="SECID0EUIAI"><title>Biology.</title><p>Unknown, collected only in rain forest light traps.</p></tp:treatment-sec><tp:treatment-sec sec-type="distribution" id="SECID0EZIAI"><title>Distribution.</title><p>Costa Rica, Peru.</p><!--PageBreak--></tp:treatment-sec><tp:treatment-sec><!--Section generated to contain objects referenced in tp:taxon-treatment.--><fig id="F3" position="float" orientation="portrait"><label>Figures 13–22.</label><caption><p><italic><tp:taxon-name><tp:taxon-name-part taxon-name-part-type="genus" reg="Leucosigma">Leucosigma</tp:taxon-name-part></tp:taxon-name></italic> dorsal habitus. <bold>13</bold><italic><tp:taxon-name><tp:taxon-name-part taxon-name-part-type="genus" reg="Leucosigma">L.</tp:taxon-name-part><tp:taxon-name-part taxon-name-part-type="species" reg="uncifera">uncifera</tp:taxon-name-part></tp:taxon-name></italic> ♂, Área de Conservación Guanacaste (<abbrev xmlns:xlink="http://www.w3.org/1999/xlink" content-type="institution" xlink:title="Área de Conservación Guanacaste" id="ABBRID0EDUCI" xlink:type="simple">ACG</abbrev>), Costa Rica, 07-<abbrev xmlns:xlink="http://www.w3.org/1999/xlink" content-type="institution" xlink:title="Santa Rosa National Park" id="ABBRID0EIUCI" xlink:type="simple">SRNP</abbrev>-109451, USNMENT01370293, <named-content xmlns:xlink="http://www.w3.org/1999/xlink" content-type="dwc:institutional_code" xlink:type="simple">USNM</named-content> Dissection 148101 <bold>14</bold><italic><tp:taxon-name><tp:taxon-name-part taxon-name-part-type="genus" reg="Leucosigma">L.</tp:taxon-name-part><tp:taxon-name-part taxon-name-part-type="species" reg="uncifera">uncifera</tp:taxon-name-part></tp:taxon-name></italic> ♀, <abbrev xmlns:xlink="http://www.w3.org/1999/xlink" content-type="institution" xlink:title="Área de Conservación Guanacaste" id="ABBRID0E6UCI" xlink:type="simple">ACG</abbrev>, 12-<abbrev xmlns:xlink="http://www.w3.org/1999/xlink" content-type="institution" xlink:title="Santa Rosa National Park" id="ABBRID0EEVCI" xlink:type="simple">SRNP</abbrev>-105657, USNMENT01370289 <bold>15</bold><italic><tp:taxon-name><tp:taxon-name-part taxon-name-part-type="genus" reg="Leucosigma">L.</tp:taxon-name-part><tp:taxon-name-part taxon-name-part-type="species" reg="solisae">solisae</tp:taxon-name-part></tp:taxon-name></italic> ♂, Peru, NHMUK 010606203 <bold>16</bold><italic><tp:taxon-name><tp:taxon-name-part taxon-name-part-type="genus" reg="Leucosigma">L.</tp:taxon-name-part><tp:taxon-name-part taxon-name-part-type="species" reg="solisae">solisae</tp:taxon-name-part></tp:taxon-name></italic> ♂ Holotype, <abbrev xmlns:xlink="http://www.w3.org/1999/xlink" content-type="institution" xlink:title="Área de Conservación Guanacaste" id="ABBRID0EDWCI" xlink:type="simple">ACG</abbrev>, 07-<abbrev xmlns:xlink="http://www.w3.org/1999/xlink" content-type="institution" xlink:title="Santa Rosa National Park" id="ABBRID0EIWCI" xlink:type="simple">SRNP</abbrev>-101229, USNMENT01370294, <named-content xmlns:xlink="http://www.w3.org/1999/xlink" content-type="dwc:institutional_code" xlink:type="simple">USNM</named-content> Dissection 148077 <bold>17</bold><italic><tp:taxon-name><tp:taxon-name-part taxon-name-part-type="genus" reg="Leucosigma">L.</tp:taxon-name-part><tp:taxon-name-part taxon-name-part-type="species" reg="poolei">poolei</tp:taxon-name-part></tp:taxon-name></italic> ♂, Turrialba, Costa Rica, USNMENT01370290, <named-content xmlns:xlink="http://www.w3.org/1999/xlink" content-type="dwc:institutional_code" xlink:type="simple">USNM</named-content> Dissection 148147, <bold>18</bold><italic><tp:taxon-name><tp:taxon-name-part taxon-name-part-type="genus" reg="Leucosigma">L.</tp:taxon-name-part><tp:taxon-name-part taxon-name-part-type="species" reg="poolei">poolei</tp:taxon-name-part></tp:taxon-name></italic> Holotype ♀, <abbrev xmlns:xlink="http://www.w3.org/1999/xlink" content-type="institution" xlink:title="Área de Conservación Guanacaste" id="ABBRID0ERXCI" xlink:type="simple">ACG</abbrev>, 10-<abbrev xmlns:xlink="http://www.w3.org/1999/xlink" content-type="institution" xlink:title="Santa Rosa National Park" id="ABBRID0EWXCI" xlink:type="simple">SRNP</abbrev>-70737, USNMENT01370296, <named-content xmlns:xlink="http://www.w3.org/1999/xlink" content-type="dwc:institutional_code" xlink:type="simple">USNM</named-content> Dissection 148073 <bold>19</bold><italic><tp:taxon-name><tp:taxon-name-part taxon-name-part-type="genus" reg="Leucosigma">L.</tp:taxon-name-part><tp:taxon-name-part taxon-name-part-type="species" reg="reletiva">reletiva</tp:taxon-name-part></tp:taxon-name></italic> ♂, <abbrev xmlns:xlink="http://www.w3.org/1999/xlink" content-type="institution" xlink:title="Área de Conservación Guanacaste" id="ABBRID0ENYCI" xlink:type="simple">ACG</abbrev>, 09-<abbrev xmlns:xlink="http://www.w3.org/1999/xlink" content-type="institution" xlink:title="Santa Rosa National Park" id="ABBRID0ESYCI" xlink:type="simple">SRNP</abbrev>-107116, USNMENT01370297, <named-content xmlns:xlink="http://www.w3.org/1999/xlink" content-type="dwc:institutional_code" xlink:type="simple">USNM</named-content> Dissection 148177 ♂ <bold>20</bold><italic><tp:taxon-name><tp:taxon-name-part taxon-name-part-type="genus" reg="Leucosigma">L.</tp:taxon-name-part><tp:taxon-name-part taxon-name-part-type="species" reg="reletiva">reletiva</tp:taxon-name-part></tp:taxon-name></italic> Holotype ♀, Panama, USNMENT00973166, <named-content xmlns:xlink="http://www.w3.org/1999/xlink" content-type="dwc:institutional_code" xlink:type="simple">USNM</named-content> Dissection 148170 <bold>21</bold><italic><tp:taxon-name><tp:taxon-name-part taxon-name-part-type="genus" reg="Leucosigma">L.</tp:taxon-name-part><tp:taxon-name-part taxon-name-part-type="species" reg="chloe">chloe</tp:taxon-name-part></tp:taxon-name></italic> ♂, <abbrev xmlns:xlink="http://www.w3.org/1999/xlink" content-type="institution" xlink:title="Área de Conservación Guanacaste" id="ABBRID0E2ZCI" xlink:type="simple">ACG</abbrev>, 96-<abbrev xmlns:xlink="http://www.w3.org/1999/xlink" content-type="institution" xlink:title="Santa Rosa National Park" id="ABBRID0EA1CI" xlink:type="simple">SRNP</abbrev>-11371, USNMENT01370286 <bold>22</bold><italic><tp:taxon-name><tp:taxon-name-part taxon-name-part-type="genus" reg="Leucosigma">L.</tp:taxon-name-part><tp:taxon-name-part taxon-name-part-type="species" reg="chloe">chloe</tp:taxon-name-part></tp:taxon-name></italic> ♀, <abbrev xmlns:xlink="http://www.w3.org/1999/xlink" content-type="institution" xlink:title="Área de Conservación Guanacaste" id="ABBRID0ES1CI" xlink:type="simple">ACG</abbrev>, 96-<abbrev xmlns:xlink="http://www.w3.org/1999/xlink" content-type="institution" xlink:title="Santa Rosa National Park" id="ABBRID0EX1CI" xlink:type="simple">SRNP</abbrev>-11374, USNMENT01370299.</p></caption><graphic xmlns:xlink="http://www.w3.org/1999/xlink" xlink:href="zookeys-788-087-g003.jpg" position="float" orientation="portrait" xlink:type="simple" id="oo_233167.jpg"/></fig><fig id="F4" position="float" orientation="portrait"><label>Figures 23–32.</label><caption><p><italic><tp:taxon-name><tp:taxon-name-part taxon-name-part-type="genus" reg="Leucosigma">Leucosigma</tp:taxon-name-part></tp:taxon-name></italic> ventral habitus. <bold>23</bold><italic><tp:taxon-name><tp:taxon-name-part taxon-name-part-type="genus" reg="Leucosigma">L.</tp:taxon-name-part><tp:taxon-name-part taxon-name-part-type="species" reg="uncifera">uncifera</tp:taxon-name-part></tp:taxon-name></italic> ♂, Área de Conservación Guanacaste (<abbrev xmlns:xlink="http://www.w3.org/1999/xlink" content-type="institution" xlink:title="Área de Conservación Guanacaste" id="ABBRID0E42CI" xlink:type="simple">ACG</abbrev>), Costa Rica, 07-<abbrev xmlns:xlink="http://www.w3.org/1999/xlink" content-type="institution" xlink:title="Santa Rosa National Park" id="ABBRID0EC3CI" xlink:type="simple">SRNP</abbrev>-109451, USNMENT01370293, <named-content xmlns:xlink="http://www.w3.org/1999/xlink" content-type="dwc:institutional_code" xlink:type="simple">USNM</named-content> Dissection 148101 ♂ <bold>24</bold><italic><tp:taxon-name><tp:taxon-name-part taxon-name-part-type="genus" reg="Leucosigma">L.</tp:taxon-name-part><tp:taxon-name-part taxon-name-part-type="species" reg="uncifera">uncifera</tp:taxon-name-part></tp:taxon-name></italic> ♀, <abbrev xmlns:xlink="http://www.w3.org/1999/xlink" content-type="institution" xlink:title="Área de Conservación Guanacaste" id="ABBRID0EZ3CI" xlink:type="simple">ACG</abbrev>, 12-<abbrev xmlns:xlink="http://www.w3.org/1999/xlink" content-type="institution" xlink:title="Santa Rosa National Park" id="ABBRID0E53CI" xlink:type="simple">SRNP</abbrev>-105657, USNMENT01370289 <bold>25</bold><italic><tp:taxon-name><tp:taxon-name-part taxon-name-part-type="genus" reg="Leucosigma">L.</tp:taxon-name-part><tp:taxon-name-part taxon-name-part-type="species" reg="solisae">solisae</tp:taxon-name-part></tp:taxon-name></italic> ♂, Peru, NHMUK 010606203 <bold>26</bold><italic><tp:taxon-name><tp:taxon-name-part taxon-name-part-type="genus" reg="Leucosigma">L.</tp:taxon-name-part><tp:taxon-name-part taxon-name-part-type="species" reg="solisae">solisae</tp:taxon-name-part></tp:taxon-name></italic> Holotype ♂, <abbrev xmlns:xlink="http://www.w3.org/1999/xlink" content-type="institution" xlink:title="Área de Conservación Guanacaste" id="ABBRID0E44CI" xlink:type="simple">ACG</abbrev>, 07-<abbrev xmlns:xlink="http://www.w3.org/1999/xlink" content-type="institution" xlink:title="Santa Rosa National Park" id="ABBRID0EC5CI" xlink:type="simple">SRNP</abbrev>-101229, USNMENT01370294, <named-content xmlns:xlink="http://www.w3.org/1999/xlink" content-type="dwc:institutional_code" xlink:type="simple">USNM</named-content> Dissection 148077 <bold>27</bold><italic><tp:taxon-name><tp:taxon-name-part taxon-name-part-type="genus" reg="Leucosigma">L.</tp:taxon-name-part><tp:taxon-name-part taxon-name-part-type="species" reg="poolei">poolei</tp:taxon-name-part></tp:taxon-name></italic> ♂, Turrialba, Costa Rica, USNMENT01370290, <named-content xmlns:xlink="http://www.w3.org/1999/xlink" content-type="dwc:institutional_code" xlink:type="simple">USNM</named-content> Dissection 148147 <bold>28</bold><italic><tp:taxon-name><tp:taxon-name-part taxon-name-part-type="genus" reg="Leucosigma">L.</tp:taxon-name-part><tp:taxon-name-part taxon-name-part-type="species" reg="poolei">poolei</tp:taxon-name-part></tp:taxon-name></italic> Holotype ♀, <abbrev xmlns:xlink="http://www.w3.org/1999/xlink" content-type="institution" xlink:title="Área de Conservación Guanacaste" id="ABBRID0EL6CI" xlink:type="simple">ACG</abbrev>, 10-<abbrev xmlns:xlink="http://www.w3.org/1999/xlink" content-type="institution" xlink:title="Santa Rosa National Park" id="ABBRID0EQ6CI" xlink:type="simple">SRNP</abbrev>-70737, USNMENT01370296, <named-content xmlns:xlink="http://www.w3.org/1999/xlink" content-type="dwc:institutional_code" xlink:type="simple">USNM</named-content> Dissection 148073 <bold>29</bold><italic><tp:taxon-name><tp:taxon-name-part taxon-name-part-type="genus" reg="Leucosigma">L.</tp:taxon-name-part><tp:taxon-name-part taxon-name-part-type="species" reg="reletiva">reletiva</tp:taxon-name-part></tp:taxon-name></italic> ♂, <abbrev xmlns:xlink="http://www.w3.org/1999/xlink" content-type="institution" xlink:title="Área de Conservación Guanacaste" id="ABBRID0EHADI" xlink:type="simple">ACG</abbrev>, 09-<abbrev xmlns:xlink="http://www.w3.org/1999/xlink" content-type="institution" xlink:title="Santa Rosa National Park" id="ABBRID0EMADI" xlink:type="simple">SRNP</abbrev>-107116, USNMENT01370297, <named-content xmlns:xlink="http://www.w3.org/1999/xlink" content-type="dwc:institutional_code" xlink:type="simple">USNM</named-content> Dissection 148177 <bold>30</bold><italic><tp:taxon-name><tp:taxon-name-part taxon-name-part-type="genus" reg="Leucosigma">L.</tp:taxon-name-part><tp:taxon-name-part taxon-name-part-type="species" reg="reletiva">reletiva</tp:taxon-name-part></tp:taxon-name></italic> ♀ Holotype, Panama, USNMENT00973166, <named-content xmlns:xlink="http://www.w3.org/1999/xlink" content-type="dwc:institutional_code" xlink:type="simple">USNM</named-content> Dissection 148170 <bold>31</bold><italic><tp:taxon-name><tp:taxon-name-part taxon-name-part-type="genus" reg="Leucosigma">L.</tp:taxon-name-part><tp:taxon-name-part taxon-name-part-type="species" reg="chloe">chloe</tp:taxon-name-part></tp:taxon-name></italic> ♂, <abbrev xmlns:xlink="http://www.w3.org/1999/xlink" content-type="institution" xlink:title="Área de Conservación Guanacaste" id="ABBRID0EVBDI" xlink:type="simple">ACG</abbrev>, 96-<abbrev xmlns:xlink="http://www.w3.org/1999/xlink" content-type="institution" xlink:title="Santa Rosa National Park" id="ABBRID0E1BDI" xlink:type="simple">SRNP</abbrev>-11371, USNMENT01370286 <bold>32</bold><italic><tp:taxon-name><tp:taxon-name-part taxon-name-part-type="genus" reg="Leucosigma">L.</tp:taxon-name-part><tp:taxon-name-part taxon-name-part-type="species" reg="chloe">chloe</tp:taxon-name-part></tp:taxon-name></italic> ♀, <abbrev xmlns:xlink="http://www.w3.org/1999/xlink" content-type="institution" xlink:title="Área de Conservación Guanacaste" id="ABBRID0EMCDI" xlink:type="simple">ACG</abbrev>, 96-<abbrev xmlns:xlink="http://www.w3.org/1999/xlink" content-type="institution" xlink:title="Santa Rosa National Park" id="ABBRID0ERCDI" xlink:type="simple">SRNP</abbrev>-11374, USNMENT01370299.</p></caption><graphic xmlns:xlink="http://www.w3.org/1999/xlink" xlink:href="zookeys-788-087-g004.jpg" position="float" orientation="portrait" xlink:type="simple" id="oo_233168.jpg"/></fig><fig id="F7" position="float" orientation="portrait"><label>Figures 53–60.</label><caption><p><italic><tp:taxon-name><tp:taxon-name-part taxon-name-part-type="genus" reg="Leucosigma">Leucosigma</tp:taxon-name-part></tp:taxon-name></italic> male genitalia, valves. <bold>53</bold><italic><tp:taxon-name><tp:taxon-name-part taxon-name-part-type="genus" reg="Leucosigma">L.</tp:taxon-name-part><tp:taxon-name-part taxon-name-part-type="species" reg="uncifera">uncifera</tp:taxon-name-part></tp:taxon-name></italic> Holotype, Peru, NHMUK010606200 <bold>54</bold><italic><tp:taxon-name><tp:taxon-name-part taxon-name-part-type="genus" reg="Leucosigma">L.</tp:taxon-name-part><tp:taxon-name-part taxon-name-part-type="species" reg="uncifera">uncifera</tp:taxon-name-part></tp:taxon-name></italic>, Área de Conservación Guanacaste (<abbrev xmlns:xlink="http://www.w3.org/1999/xlink" content-type="institution" xlink:title="Área de Conservación Guanacaste" id="ABBRID0E1SDI" xlink:type="simple">ACG</abbrev>), Costa Rica, 06-<abbrev xmlns:xlink="http://www.w3.org/1999/xlink" content-type="institution" xlink:title="Santa Rosa National Park" id="ABBRID0E6SDI" xlink:type="simple">SRNP</abbrev>-102374, USNMENT01438843, <named-content xmlns:xlink="http://www.w3.org/1999/xlink" content-type="dwc:institutional_code" xlink:type="simple">USNM</named-content> Dissection 148199 <bold>55</bold><italic><tp:taxon-name><tp:taxon-name-part taxon-name-part-type="genus" reg="Leucosigma">L.</tp:taxon-name-part><tp:taxon-name-part taxon-name-part-type="species" reg="uncifera">uncifera</tp:taxon-name-part></tp:taxon-name></italic>, <abbrev xmlns:xlink="http://www.w3.org/1999/xlink" content-type="institution" xlink:title="Área de Conservación Guanacaste" id="ABBRID0EWTDI" xlink:type="simple">ACG</abbrev>, 07-<abbrev xmlns:xlink="http://www.w3.org/1999/xlink" content-type="institution" xlink:title="Santa Rosa National Park" id="ABBRID0E2TDI" xlink:type="simple">SRNP</abbrev>-109451, USNMENT01370293, <named-content xmlns:xlink="http://www.w3.org/1999/xlink" content-type="dwc:institutional_code" xlink:type="simple">USNM</named-content> Dissection 148101 <bold>56</bold><italic><tp:taxon-name><tp:taxon-name-part taxon-name-part-type="genus" reg="Leucosigma">L.</tp:taxon-name-part><tp:taxon-name-part taxon-name-part-type="species" reg="uncifera">uncifera</tp:taxon-name-part></tp:taxon-name></italic>, <abbrev xmlns:xlink="http://www.w3.org/1999/xlink" content-type="institution" xlink:title="Área de Conservación Guanacaste" id="ABBRID0ESUDI" xlink:type="simple">ACG</abbrev>, 11-<abbrev xmlns:xlink="http://www.w3.org/1999/xlink" content-type="institution" xlink:title="Santa Rosa National Park" id="ABBRID0EXUDI" xlink:type="simple">SRNP</abbrev>-100029, USNMENT01438838, <named-content xmlns:xlink="http://www.w3.org/1999/xlink" content-type="dwc:institutional_code" xlink:type="simple">USNM</named-content> Dissection 148102 <bold>57</bold><italic><tp:taxon-name><tp:taxon-name-part taxon-name-part-type="genus" reg="Leucosigma">L.</tp:taxon-name-part><tp:taxon-name-part taxon-name-part-type="species" reg="solisae">solisae</tp:taxon-name-part></tp:taxon-name></italic> Holotype, <abbrev xmlns:xlink="http://www.w3.org/1999/xlink" content-type="institution" xlink:title="Área de Conservación Guanacaste" id="ABBRID0EOVDI" xlink:type="simple">ACG</abbrev>, 07-<abbrev xmlns:xlink="http://www.w3.org/1999/xlink" content-type="institution" xlink:title="Santa Rosa National Park" id="ABBRID0ETVDI" xlink:type="simple">SRNP</abbrev>-101229, USNMENT01370294, <named-content xmlns:xlink="http://www.w3.org/1999/xlink" content-type="dwc:institutional_code" xlink:type="simple">USNM</named-content> Dissection 148077 <bold>58</bold><italic><tp:taxon-name><tp:taxon-name-part taxon-name-part-type="genus" reg="Leucosigma">L.</tp:taxon-name-part><tp:taxon-name-part taxon-name-part-type="species" reg="solisae">solisae</tp:taxon-name-part></tp:taxon-name></italic>, <abbrev xmlns:xlink="http://www.w3.org/1999/xlink" content-type="institution" xlink:title="Área de Conservación Guanacaste" id="ABBRID0EKWDI" xlink:type="simple">ACG</abbrev>, 07-<abbrev xmlns:xlink="http://www.w3.org/1999/xlink" content-type="institution" xlink:title="Santa Rosa National Park" id="ABBRID0EPWDI" xlink:type="simple">SRNP</abbrev>-109201, USNMENT01437370, <named-content xmlns:xlink="http://www.w3.org/1999/xlink" content-type="dwc:institutional_code" xlink:type="simple">USNM</named-content> Dissection 148078 <bold>59</bold><italic><tp:taxon-name><tp:taxon-name-part taxon-name-part-type="genus" reg="Leucosigma">L.</tp:taxon-name-part><tp:taxon-name-part taxon-name-part-type="species" reg="poolei">poolei</tp:taxon-name-part></tp:taxon-name></italic>, Turrialba, Costa Rica, USNMENT01370290, <named-content xmlns:xlink="http://www.w3.org/1999/xlink" content-type="dwc:institutional_code" xlink:type="simple">USNM</named-content> Dissection 148147 <bold>60</bold><italic><tp:taxon-name><tp:taxon-name-part taxon-name-part-type="genus" reg="Leucosigma">L.</tp:taxon-name-part><tp:taxon-name-part taxon-name-part-type="species" reg="poolei">poolei</tp:taxon-name-part></tp:taxon-name></italic>, Turrialba, Costa Rica, USNMENT01438829, <named-content xmlns:xlink="http://www.w3.org/1999/xlink" content-type="dwc:institutional_code" xlink:type="simple">USNM</named-content> Dissection 148148.</p></caption><graphic xmlns:xlink="http://www.w3.org/1999/xlink" xlink:href="zookeys-788-087-g007.jpg" position="float" orientation="portrait" xlink:type="simple" id="oo_233171.jpg"/></fig><fig id="F11" position="float" orientation="portrait"><label>Figures 77–84.</label><caption><p><italic><tp:taxon-name><tp:taxon-name-part taxon-name-part-type="genus" reg="Leucosigma">Leucosigma</tp:taxon-name-part></tp:taxon-name></italic> male genitalia, phalli. <bold>77</bold><italic><tp:taxon-name><tp:taxon-name-part taxon-name-part-type="genus" reg="Leucosigma">L.</tp:taxon-name-part><tp:taxon-name-part taxon-name-part-type="species" reg="uncifera">uncifera</tp:taxon-name-part></tp:taxon-name></italic>, Holotype, Peru, NHMUK010606200 <bold>78</bold><italic><tp:taxon-name><tp:taxon-name-part taxon-name-part-type="genus" reg="Leucosigma">L.</tp:taxon-name-part><tp:taxon-name-part taxon-name-part-type="species" reg="uncifera">uncifera</tp:taxon-name-part></tp:taxon-name></italic>, Área de Conservación Guanacaste (<abbrev xmlns:xlink="http://www.w3.org/1999/xlink" content-type="institution" xlink:title="Área de Conservación Guanacaste" id="ABBRID0E5EAK" xlink:type="simple">ACG</abbrev>), Costa Rica, 06-<abbrev xmlns:xlink="http://www.w3.org/1999/xlink" content-type="institution" xlink:title="Santa Rosa National Park" id="ABBRID0EDFAK" xlink:type="simple">SRNP</abbrev>-102374, USNMENT01438843, <named-content xmlns:xlink="http://www.w3.org/1999/xlink" content-type="dwc:institutional_code" xlink:type="simple">USNM</named-content> Dissection 148199 <bold>79</bold><italic><tp:taxon-name><tp:taxon-name-part taxon-name-part-type="genus" reg="Leucosigma">L.</tp:taxon-name-part><tp:taxon-name-part taxon-name-part-type="species" reg="uncifera">uncifera</tp:taxon-name-part></tp:taxon-name></italic>, <abbrev xmlns:xlink="http://www.w3.org/1999/xlink" content-type="institution" xlink:title="Área de Conservación Guanacaste" id="ABBRID0E1FAK" xlink:type="simple">ACG</abbrev>, 07-<abbrev xmlns:xlink="http://www.w3.org/1999/xlink" content-type="institution" xlink:title="Santa Rosa National Park" id="ABBRID0E6FAK" xlink:type="simple">SRNP</abbrev>-109451, USNMENT01370293, <named-content xmlns:xlink="http://www.w3.org/1999/xlink" content-type="dwc:institutional_code" xlink:type="simple">USNM</named-content> Dissection 148101<bold>80</bold><italic><tp:taxon-name><tp:taxon-name-part taxon-name-part-type="genus" reg="Leucosigma">L.</tp:taxon-name-part><tp:taxon-name-part taxon-name-part-type="species" reg="uncifera">uncifera</tp:taxon-name-part></tp:taxon-name></italic>, USNMENT01437285, <named-content xmlns:xlink="http://www.w3.org/1999/xlink" content-type="dwc:institutional_code" xlink:type="simple">USNM</named-content> Dissection 148302 <bold>81</bold><italic><tp:taxon-name><tp:taxon-name-part taxon-name-part-type="genus" reg="Leucosigma">L.</tp:taxon-name-part><tp:taxon-name-part taxon-name-part-type="species" reg="solisae">solisae</tp:taxon-name-part></tp:taxon-name></italic>, <abbrev xmlns:xlink="http://www.w3.org/1999/xlink" content-type="institution" xlink:title="Área de Conservación Guanacaste" id="ABBRID0EIHAK" xlink:type="simple">ACG</abbrev>, 07-<abbrev xmlns:xlink="http://www.w3.org/1999/xlink" content-type="institution" xlink:title="Santa Rosa National Park" id="ABBRID0ENHAK" xlink:type="simple">SRNP</abbrev>-109201, USNMENT01437370, <named-content xmlns:xlink="http://www.w3.org/1999/xlink" content-type="dwc:institutional_code" xlink:type="simple">USNM</named-content> Dissection 148078 <bold>82</bold><italic><tp:taxon-name><tp:taxon-name-part taxon-name-part-type="genus" reg="Leucosigma">L.</tp:taxon-name-part><tp:taxon-name-part taxon-name-part-type="species" reg="solisae">solisae</tp:taxon-name-part></tp:taxon-name></italic>, <abbrev xmlns:xlink="http://www.w3.org/1999/xlink" content-type="institution" xlink:title="Área de Conservación Guanacaste" id="ABBRID0EEIAK" xlink:type="simple">ACG</abbrev>, 07-<abbrev xmlns:xlink="http://www.w3.org/1999/xlink" content-type="institution" xlink:title="Santa Rosa National Park" id="ABBRID0EJIAK" xlink:type="simple">SRNP</abbrev>-101229,USNMENT01370294, <named-content xmlns:xlink="http://www.w3.org/1999/xlink" content-type="dwc:institutional_code" xlink:type="simple">USNM</named-content> Dissection 148077 <bold>83</bold><italic><tp:taxon-name><tp:taxon-name-part taxon-name-part-type="genus" reg="Leucosigma">L.</tp:taxon-name-part><tp:taxon-name-part taxon-name-part-type="species" reg="poolei">poolei</tp:taxon-name-part></tp:taxon-name></italic>, Turrialba, Costa Rica,USNMENT01438829, <named-content xmlns:xlink="http://www.w3.org/1999/xlink" content-type="dwc:institutional_code" xlink:type="simple">USNM</named-content> Dissection 148148 <bold>84</bold><italic><tp:taxon-name><tp:taxon-name-part taxon-name-part-type="genus" reg="Leucosigma">L.</tp:taxon-name-part><tp:taxon-name-part taxon-name-part-type="species" reg="poolei">poolei</tp:taxon-name-part></tp:taxon-name></italic>, Turrialba, Costa Rica, USNMENT01370290, <named-content xmlns:xlink="http://www.w3.org/1999/xlink" content-type="dwc:institutional_code" xlink:type="simple">USNM</named-content> Dissection 148147.</p></caption><graphic xmlns:xlink="http://www.w3.org/1999/xlink" xlink:href="zookeys-788-087-g011.jpg" position="float" orientation="portrait" xlink:type="simple" id="oo_233176.jpg"/></fig></tp:treatment-sec></tp:taxon-treatment>
