# Supplementary material for: A review of Leucosigma Druce, 1908: a newly discovered case of fern-feeding and descriptions of three new species (Lepidoptera, Noctuidae)
Source: Zookeys. 2018 Oct 8;(788):87–133. doi: 10.3897/zookeys.788.21222 (PMC6189229; doi:10.3897/zookeys.788.21222)
Supplement: XML Treatment for Leucosigma poolei [file zookeys.788.21222-treatment8.xml]

<!DOCTYPE tp:taxon-treatment
  PUBLIC "-//TaxonX//DTD Taxonomic Treatment Publishing DTD v0 20100105//EN" "tax-treatment-NSO.dtd">
<tp:taxon-treatment xmlns:tp="http://www.plazi.org/taxpub"><tp:treatment-meta><kwd-group><label>Taxon classification</label><kwd><named-content xmlns:xlink="http://www.w3.org/1999/xlink" content-type="kingdom">Animalia</named-content></kwd><kwd><named-content xmlns:xlink="http://www.w3.org/1999/xlink" content-type="order">Lepidoptera</named-content></kwd><kwd><named-content xmlns:xlink="http://www.w3.org/1999/xlink" content-type="family">Noctuidae</named-content></kwd></kwd-group><mixed-citation publication-type="journal"><person-group><name><surname>Goldstein</surname><given-names>Paul Z.</given-names></name><name><surname>Janzen</surname><given-names>Daniel H.</given-names></name><name><surname>Proshek</surname><given-names>Benjamin</given-names></name><name><surname>Dapkey</surname><given-names>Tanya</given-names></name><name><surname>Hallwachs</surname><given-names>Winnie</given-names></name></person-group><article-title>A review of <italic><tp:taxon-name><tp:taxon-name-part taxon-name-part-type="genus" reg="Leucosigma">Leucosigma</tp:taxon-name-part></tp:taxon-name></italic> Druce, 1908: a newly discovered case of fern-feeding and descriptions of three new species (<tp:taxon-name><tp:taxon-name-part taxon-name-part-type="order">Lepidoptera</tp:taxon-name-part></tp:taxon-name>, <tp:taxon-name><tp:taxon-name-part taxon-name-part-type="family">Noctuidae</tp:taxon-name-part></tp:taxon-name>)</article-title><source>Zookeys</source><day>8</day><month>10</month><year>2018</year><volume>2018</volume><issue>788</issue><fpage>87</fpage><lpage>133</lpage><pub-id pub-id-type="doi">10.3897/zookeys.788.21222</pub-id></mixed-citation></tp:treatment-meta><tp:nomenclature><tp:taxon-name>
            <tp:taxon-name-part taxon-name-part-type="genus" reg="Leucosigma">Leucosigma</tp:taxon-name-part>
            <tp:taxon-name-part taxon-name-part-type="species" reg="poolei">poolei</tp:taxon-name-part>
            <object-id xmlns:xlink="http://www.w3.org/1999/xlink" content-type="zoobank" xlink:type="simple">http://zoobank.org/13EEBE89-A3B2-4B05-93E9-B8181A9B1CC7</object-id>
          </tp:taxon-name><tp:taxon-authority>Goldstein</tp:taxon-authority><tp:taxon-status xmlns:xlink="http://www.w3.org/1999/xlink" xlink:type="simple">sp. n.</tp:taxon-status><xref ref-type="fig" rid="F3">Figs 17</xref><xref ref-type="fig" rid="F3">, 18</xref><xref ref-type="fig" rid="F4">, 27</xref><xref ref-type="fig" rid="F4">, 28</xref><xref ref-type="fig" rid="F7">; Male genitalia: Figs 59</xref><xref ref-type="fig" rid="F7">, 60</xref><xref ref-type="fig" rid="F11">, 83</xref><xref ref-type="fig" rid="F11">, 84</xref><xref ref-type="fig" rid="F15">; Female genitalia: Figs 102</xref><xref ref-type="fig" rid="F15">, 103</xref><xref ref-type="fig" rid="F25">; Larvae: Figs 147–154</xref></tp:nomenclature><tp:treatment-sec sec-type="material" id="SECID0EULAI"><title>Material examined.</title><p><bold><italic>Type material.</italic></bold> (6♂, 2♀). <bold>COSTA RICA</bold>: HOLOTYPE: ♀ Voucher: D.H. Janzen &amp; W. Hallwachs DB: <ext-link xmlns:xlink="http://www.w3.org/1999/xlink" xlink:type="simple" ext-link-type="uri" xlink:href="http://janzen.sas.upenn.edu">http://janzen.sas.upenn.edu</ext-link> Area de Conservacion Guanacaste, COSTA RICA, Sector Pitilla: Quebradona, <named-content xmlns:xlink="http://www.w3.org/1999/xlink" content-type="dwc:verbatimCoordinates" xlink:type="simple"><named-content content-type="geo-json" specific-use="{&#34;type&#34;:&#34;Point&#34;,&#34;coordinates&#34;:[-85.395390,10.991020]}" id="NCID0EJMAI" xlink:type="simple">10.99102, -85.39539</named-content></named-content>, el. 475m, larva on <italic><tp:taxon-name><tp:taxon-name-part taxon-name-part-type="genus" reg="Microgramma">Microgramma</tp:taxon-name-part><tp:taxon-name-part taxon-name-part-type="species" reg="percussa">percussa</tp:taxon-name-part></tp:taxon-name></italic>: 02/09/2010, Ricardo Calero, collector, 10-<abbrev xmlns:xlink="http://www.w3.org/1999/xlink" content-type="institution" xlink:title="Santa Rosa National Park" id="ABBRID0EZMAI" xlink:type="simple">SRNP</abbrev>-70737, ♀ <named-content xmlns:xlink="http://www.w3.org/1999/xlink" content-type="dwc:institutional_code" xlink:type="simple">USNM</named-content> Dissection 148073, USNMENT01370296.</p><p>PARATYPES (5♂, 1♀): Sector Pitilla: Estacion Quica, <named-content xmlns:xlink="http://www.w3.org/1999/xlink" content-type="dwc:verbatimCoordinates" xlink:type="simple"><named-content content-type="geo-json" specific-use="{&#34;type&#34;:&#34;Point&#34;,&#34;coordinates&#34;:[-85.396660,10.996970]}" id="NCID0EINAI" xlink:type="simple">10.99697, -85.39666</named-content></named-content>, el. 470m, larva on <italic><tp:taxon-name><tp:taxon-name-part taxon-name-part-type="genus" reg="Microgramma">Microgramma</tp:taxon-name-part><tp:taxon-name-part taxon-name-part-type="species" reg="percussa">percussa</tp:taxon-name-part></tp:taxon-name></italic>: 10/02/2010, ecl. 11/10/2010, Ricardo Calero, collector, 10-<abbrev xmlns:xlink="http://www.w3.org/1999/xlink" content-type="institution" xlink:title="Santa Rosa National Park" id="ABBRID0EYNAI" xlink:type="simple">SRNP</abbrev>-73038, ♀ <named-content xmlns:xlink="http://www.w3.org/1999/xlink" content-type="dwc:institutional_code" xlink:type="simple">USNM</named-content> Dissection148074, USNMENT01438839; Ibid, ♂ [abdomen missing]; Sector Pitilla: Sendero Rotulo, <named-content xmlns:xlink="http://www.w3.org/1999/xlink" content-type="dwc:verbatimCoordinates" xlink:type="simple"><named-content content-type="geo-json" specific-use="{&#34;type&#34;:&#34;Point&#34;,&#34;coordinates&#34;:[-85.424060,11.013550]}" id="NCID0EFOAI" xlink:type="simple">11.01355, -85.42406</named-content></named-content>, el. 510m, larva on <italic><tp:taxon-name><tp:taxon-name-part taxon-name-part-type="genus" reg="Elaphoglossum">Elaphoglossum</tp:taxon-name-part><tp:taxon-name-part taxon-name-part-type="species" reg="doanense">doanense</tp:taxon-name-part></tp:taxon-name></italic>: 07/10/2010, ecl. 08/17/2010, Manuel Rios, collector, 10-<abbrev xmlns:xlink="http://www.w3.org/1999/xlink" content-type="institution" xlink:title="Santa Rosa National Park" id="ABBRID0EVOAI" xlink:type="simple">SRNP</abbrev>-31675, USNMENT01438823; COSTA RICA: Turrialba 22-28.II.65 SS &amp; WD Duckworth, ♂<named-content xmlns:xlink="http://www.w3.org/1999/xlink" content-type="dwc:institutional_code" xlink:type="simple">USNM</named-content> Dissection 148147, USNMENT01370290; Ibid, ♂<named-content xmlns:xlink="http://www.w3.org/1999/xlink" content-type="dwc:institutional_code" xlink:type="simple">USNM</named-content> Dissection 148149, USNMENT01437186; Ibid, 1-6.III.65, ♂<named-content xmlns:xlink="http://www.w3.org/1999/xlink" content-type="dwc:institutional_code" xlink:type="simple">USNM</named-content> Dissection 148150, USNMENT01437330; Ibid, ♂<named-content xmlns:xlink="http://www.w3.org/1999/xlink" content-type="dwc:institutional_code" xlink:type="simple">USNM</named-content> Dissection 148148,USNMENT01438829. Types at <named-content xmlns:xlink="http://www.w3.org/1999/xlink" content-type="dwc:institutional_code" xlink:type="simple">USNM</named-content>.</p></tp:treatment-sec><tp:treatment-sec sec-type="diagnosis" id="SECID0ETPAI"><title>Diagnosis.</title><p>Forewing comparable in size but slightly larger on average than that of <italic><tp:taxon-name><tp:taxon-name-part taxon-name-part-type="genus" reg="Leucosigma">L.</tp:taxon-name-part><tp:taxon-name-part taxon-name-part-type="species" reg="chloe">chloe</tp:taxon-name-part></tp:taxon-name></italic>, smaller than <italic><tp:taxon-name><tp:taxon-name-part taxon-name-part-type="genus" reg="Leucosigma">L.</tp:taxon-name-part><tp:taxon-name-part taxon-name-part-type="species" reg="solisae">solisae</tp:taxon-name-part></tp:taxon-name></italic>; upperside pattern intermediate between the two in several respects, sharing the Ч/μ-shaped stigma of <italic><tp:taxon-name><tp:taxon-name-part taxon-name-part-type="genus" reg="Leucosigma">L.</tp:taxon-name-part><tp:taxon-name-part taxon-name-part-type="species" reg="solisae">solisae</tp:taxon-name-part></tp:taxon-name></italic> rather than the straight/squared reniform of <italic><tp:taxon-name><tp:taxon-name-part taxon-name-part-type="genus" reg="Leucosigma">L.</tp:taxon-name-part><tp:taxon-name-part taxon-name-part-type="species" reg="reletiva">reletiva</tp:taxon-name-part></tp:taxon-name></italic> and <italic><tp:taxon-name><tp:taxon-name-part taxon-name-part-type="genus" reg="Leucosigma">L.</tp:taxon-name-part><tp:taxon-name-part taxon-name-part-type="species" reg="chloe">chloe</tp:taxon-name-part></tp:taxon-name></italic>, but with the stigma narrow as in those latter species and not as swollen as in <italic><tp:taxon-name><tp:taxon-name-part taxon-name-part-type="genus" reg="Leucosigma">L.</tp:taxon-name-part><tp:taxon-name-part taxon-name-part-type="species" reg="solisae">solisae</tp:taxon-name-part></tp:taxon-name></italic>. Likewise the overall appearance is more granular than <italic><tp:taxon-name><tp:taxon-name-part taxon-name-part-type="genus" reg="Leucosigma">L.</tp:taxon-name-part><tp:taxon-name-part taxon-name-part-type="species" reg="solisae">solisae</tp:taxon-name-part></tp:taxon-name></italic> but with less conspicuous black edging or black wedges at the postmedial line than in <italic><tp:taxon-name><tp:taxon-name-part taxon-name-part-type="genus" reg="Leucosigma">L.</tp:taxon-name-part><tp:taxon-name-part taxon-name-part-type="species" reg="chloe">chloe</tp:taxon-name-part></tp:taxon-name></italic> or <italic><tp:taxon-name><tp:taxon-name-part taxon-name-part-type="genus" reg="Leucosigma">L.</tp:taxon-name-part><tp:taxon-name-part taxon-name-part-type="species" reg="reletiva">reletiva</tp:taxon-name-part></tp:taxon-name></italic>. Hind wing underside with pronounced discal spot, ringed in black in both sexes. <italic>Male genitalia</italic>: Cucullus terminates in a rounded point, less acutely curved apically than in <italic><tp:taxon-name><tp:taxon-name-part taxon-name-part-type="genus" reg="Leucosigma">L.</tp:taxon-name-part><tp:taxon-name-part taxon-name-part-type="species" reg="uncifera">uncifera</tp:taxon-name-part></tp:taxon-name></italic> or <italic><tp:taxon-name><tp:taxon-name-part taxon-name-part-type="genus" reg="Leucosigma">L.</tp:taxon-name-part><tp:taxon-name-part taxon-name-part-type="species" reg="solisae">solisae</tp:taxon-name-part></tp:taxon-name></italic>; inner edge distal to its fusion with finger-like dorsal process curving more gradually beginning in its basal half, the part distal to its articulation with the dorsal lobe the shortest among these three species.</p></tp:treatment-sec><tp:treatment-sec sec-type="description" id="SECID0EUTAI"><title>Description.</title><p><bold><italic>Head.</italic></bold> Antennae setose-ciliate, bifasciculate in males, scaled above with alternating bands of gray (basal) and tan (apical). Frons, vertex and labial palpi scaled with an admixture of white, brown and black, tipped with paler scaling. Eyes smooth.</p><p><bold><italic>Thorax.</italic></bold> Thoracic vestiture chocolate brown. <italic>Wings.</italic> Forewing length 10.9 mm (holotype, male), average 11.4 mm (males, <italic>n</italic> = 4), 11.0 mm (females, <italic>n</italic> = 2). Forewing dominated by chocolate-brown coloration. Hind wing underside with pronounced discal spot ringed in black in both sexes. <italic>Legs.</italic> Scaling predominantly grayish brown or purplish gray with an admixture of green especially on the hind femora; a single pair of striped mid-tibial spurs, two pairs on hind-tibiae; three rows of tibial spines on all legs.</p><p><bold><italic>Abdomen.</italic></bold> Vestiture uniformly tannish gray, paler than on thorax.</p><p><bold><italic>Male genitalia.</italic></bold> Similar overall both to <italic><tp:taxon-name><tp:taxon-name-part taxon-name-part-type="genus" reg="Leucosigma">L.</tp:taxon-name-part><tp:taxon-name-part taxon-name-part-type="species" reg="uncifera">uncifera</tp:taxon-name-part></tp:taxon-name></italic> and <italic><tp:taxon-name><tp:taxon-name-part taxon-name-part-type="genus" reg="Leucosigma">L.</tp:taxon-name-part><tp:taxon-name-part taxon-name-part-type="species" reg="solisae">solisae</tp:taxon-name-part></tp:taxon-name></italic>. Uncus elongate, widest subapically, upwardly curved with a very small apical point, and bearing ventral setal crest. Tegumen dome-shaped, except its dorsal edge deformed at the base of the uncus. Vinculum a wide V-shape; saccus bluntly rounded. Juxta pentagonal, dorsal edge horizontal; annellar arms fused, hoop-like. Sacculus (1) densely setose, tapered; saccular extension without sclerotized point. Cucullus (2) appears chelicerate, the sclerotized part occupying ~1/3 the overall length, widest medially and arcing gently before tapering to a sharply pointed apex with a subapical tuft of reëntrant spinelike setae. Dorsal process (3) coequal in width to cucullus, setose apically. Clasper (4) finger-like, gently curved. Uncus with ventral setal crest along distal half. Vesica with small basal secondary lobe. Aedeagus with an elongate sclerotized band of raised granules. Vesica without cornuti; paired and medial subbasal diverticular lobes nipple-like.</p><p><bold><italic>Female genitalia.</italic></bold> Posterior apophyses less than twice as long as anterior apophyses. Lamella antevaginalis invaginated. Colliculum undeveloped. Ductus elongate, narrow as in <italic><tp:taxon-name><tp:taxon-name-part taxon-name-part-type="genus" reg="Leucosigma">L.</tp:taxon-name-part><tp:taxon-name-part taxon-name-part-type="species" reg="albimixta">albimixta</tp:taxon-name-part></tp:taxon-name></italic>. Corpus bursae oblong.</p><p><bold><italic>Immature stages.</italic></bold> Known only from images (Figs <xref ref-type="fig" rid="F25">147–154</xref>). Young caterpillars sparsely setose, particularly on dorsal pinacula; A1 with a medial white spot flanked by a pair of yellowish or cream-colored subdorsal spots that are echoed on A8 but all of which vanish in later instars; mature larva rusty brown above to the lateral line, mottled green below; dorsal markings a series of medial blackish triangles narrowed caudally, each narrow end “cupped” in a lightly mottled mossy green; the effect is one of a series of v-shaped wedges, tapering caudally and enclosed at the narrow/caudal end with green mottling; diffuse brown subdorsal coloration darkens laterally to form an undulating line with each lighter brown abdominal “trough” enclosing a spiracle; the wavy black line separates the brown spiracular triangles from their complementary, dorsally directed green counterparts, continuous with the green venter and expanding with the increasingly distended posterior segments; head capsule brown with two black facial stripes on either side of the frons; antennae yellow.</p></tp:treatment-sec><tp:treatment-sec sec-type="etymology" id="SECID0EPWAI"><title>Etymology.</title><p>The name <italic><tp:taxon-name><tp:taxon-name-part taxon-name-part-type="genus" reg="Leucosigma"/><tp:taxon-name-part taxon-name-part-type="species" reg="poolei">poolei</tp:taxon-name-part></tp:taxon-name></italic> is given in gratitude to Dr. Robert Poole, noctuidologist and former curator at <named-content xmlns:xlink="http://www.w3.org/1999/xlink" content-type="dwc:institutional_code" xlink:type="simple">USNM</named-content>, who first identified this and other species from among the reared Costa Rican material.</p></tp:treatment-sec><tp:treatment-sec sec-type="biology" id="SECID0EEXAI"><title>Biology.</title><p>Caterpillars found feeding on foliage of <italic><tp:taxon-name><tp:taxon-name-part taxon-name-part-type="genus" reg="Elaphoglossum">Elaphoglossum</tp:taxon-name-part><tp:taxon-name-part taxon-name-part-type="species" reg="doanense">doanense</tp:taxon-name-part></tp:taxon-name></italic> (<tp:taxon-name><tp:taxon-name-part taxon-name-part-type="family">Dryopteridaceae</tp:taxon-name-part></tp:taxon-name>) and <italic><tp:taxon-name><tp:taxon-name-part taxon-name-part-type="genus" reg="Microgramma">Microgramma</tp:taxon-name-part><tp:taxon-name-part taxon-name-part-type="species" reg="percussa">percussa</tp:taxon-name-part></tp:taxon-name></italic> (<tp:taxon-name><tp:taxon-name-part taxon-name-part-type="family">Polypodiaceae</tp:taxon-name-part></tp:taxon-name>). Two reared male and female specimens (10-<abbrev xmlns:xlink="http://www.w3.org/1999/xlink" content-type="institution" xlink:title="Santa Rosa National Park" id="ABBRID0EKYAI" xlink:type="simple">SRNP</abbrev>-31675 and 10-<abbrev xmlns:xlink="http://www.w3.org/1999/xlink" content-type="institution" xlink:title="Santa Rosa National Park" id="ABBRID0EPYAI" xlink:type="simple">SRNP</abbrev>-73038) required 22 and 30 days, respectively, from the onset of the pre-pupal stage to adult eclosion.</p></tp:treatment-sec><tp:treatment-sec sec-type="distribution" id="SECID0EUYAI"><title>Distribution.</title><p>Costa Rican rain forest.</p></tp:treatment-sec><tp:treatment-sec sec-type="remarks" id="SECID0EZYAI"><title>Remarks.</title><p>Although the female genitalia are distinctive in the configuration of the ductus, the three recently reared specimens of <italic><tp:taxon-name><tp:taxon-name-part taxon-name-part-type="genus" reg="Leucosigma">L.</tp:taxon-name-part><tp:taxon-name-part taxon-name-part-type="species" reg="poolei">poolei</tp:taxon-name-part></tp:taxon-name></italic>, comprising two females and a male with a dissociated abdomen, appear conspecific with four male specimens collected by S.S. and W.D. Duckworth in 1965, and cluster closely with both <italic><tp:taxon-name><tp:taxon-name-part taxon-name-part-type="genus" reg="Leucosigma">Leucosigma</tp:taxon-name-part><tp:taxon-name-part taxon-name-part-type="species" reg="solisae">solisae</tp:taxon-name-part></tp:taxon-name></italic>, known only from two males, and the two specimens referred to <italic><tp:taxon-name><tp:taxon-name-part taxon-name-part-type="genus" reg="Leucosigma">L.</tp:taxon-name-part><tp:taxon-name-part taxon-name-part-type="species" reg="reletiva">reletiva</tp:taxon-name-part></tp:taxon-name></italic>.</p><!--PageBreak--></tp:treatment-sec><tp:treatment-sec><!--Section generated to contain objects referenced in tp:taxon-treatment.--><fig id="F3" position="float" orientation="portrait"><label>Figures 13–22.</label><caption><p><italic><tp:taxon-name><tp:taxon-name-part taxon-name-part-type="genus" reg="Leucosigma">Leucosigma</tp:taxon-name-part></tp:taxon-name></italic> dorsal habitus. <bold>13</bold><italic><tp:taxon-name><tp:taxon-name-part taxon-name-part-type="genus" reg="Leucosigma">L.</tp:taxon-name-part><tp:taxon-name-part taxon-name-part-type="species" reg="uncifera">uncifera</tp:taxon-name-part></tp:taxon-name></italic> ♂, Área de Conservación Guanacaste (<abbrev xmlns:xlink="http://www.w3.org/1999/xlink" content-type="institution" xlink:title="Área de Conservación Guanacaste" id="ABBRID0EDUCI" xlink:type="simple">ACG</abbrev>), Costa Rica, 07-<abbrev xmlns:xlink="http://www.w3.org/1999/xlink" content-type="institution" xlink:title="Santa Rosa National Park" id="ABBRID0EIUCI" xlink:type="simple">SRNP</abbrev>-109451, USNMENT01370293, <named-content xmlns:xlink="http://www.w3.org/1999/xlink" content-type="dwc:institutional_code" xlink:type="simple">USNM</named-content> Dissection 148101 <bold>14</bold><italic><tp:taxon-name><tp:taxon-name-part taxon-name-part-type="genus" reg="Leucosigma">L.</tp:taxon-name-part><tp:taxon-name-part taxon-name-part-type="species" reg="uncifera">uncifera</tp:taxon-name-part></tp:taxon-name></italic> ♀, <abbrev xmlns:xlink="http://www.w3.org/1999/xlink" content-type="institution" xlink:title="Área de Conservación Guanacaste" id="ABBRID0E6UCI" xlink:type="simple">ACG</abbrev>, 12-<abbrev xmlns:xlink="http://www.w3.org/1999/xlink" content-type="institution" xlink:title="Santa Rosa National Park" id="ABBRID0EEVCI" xlink:type="simple">SRNP</abbrev>-105657, USNMENT01370289 <bold>15</bold><italic><tp:taxon-name><tp:taxon-name-part taxon-name-part-type="genus" reg="Leucosigma">L.</tp:taxon-name-part><tp:taxon-name-part taxon-name-part-type="species" reg="solisae">solisae</tp:taxon-name-part></tp:taxon-name></italic> ♂, Peru, NHMUK 010606203 <bold>16</bold><italic><tp:taxon-name><tp:taxon-name-part taxon-name-part-type="genus" reg="Leucosigma">L.</tp:taxon-name-part><tp:taxon-name-part taxon-name-part-type="species" reg="solisae">solisae</tp:taxon-name-part></tp:taxon-name></italic> ♂ Holotype, <abbrev xmlns:xlink="http://www.w3.org/1999/xlink" content-type="institution" xlink:title="Área de Conservación Guanacaste" id="ABBRID0EDWCI" xlink:type="simple">ACG</abbrev>, 07-<abbrev xmlns:xlink="http://www.w3.org/1999/xlink" content-type="institution" xlink:title="Santa Rosa National Park" id="ABBRID0EIWCI" xlink:type="simple">SRNP</abbrev>-101229, USNMENT01370294, <named-content xmlns:xlink="http://www.w3.org/1999/xlink" content-type="dwc:institutional_code" xlink:type="simple">USNM</named-content> Dissection 148077 <bold>17</bold><italic><tp:taxon-name><tp:taxon-name-part taxon-name-part-type="genus" reg="Leucosigma">L.</tp:taxon-name-part><tp:taxon-name-part taxon-name-part-type="species" reg="poolei">poolei</tp:taxon-name-part></tp:taxon-name></italic> ♂, Turrialba, Costa Rica, USNMENT01370290, <named-content xmlns:xlink="http://www.w3.org/1999/xlink" content-type="dwc:institutional_code" xlink:type="simple">USNM</named-content> Dissection 148147, <bold>18</bold><italic><tp:taxon-name><tp:taxon-name-part taxon-name-part-type="genus" reg="Leucosigma">L.</tp:taxon-name-part><tp:taxon-name-part taxon-name-part-type="species" reg="poolei">poolei</tp:taxon-name-part></tp:taxon-name></italic> Holotype ♀, <abbrev xmlns:xlink="http://www.w3.org/1999/xlink" content-type="institution" xlink:title="Área de Conservación Guanacaste" id="ABBRID0ERXCI" xlink:type="simple">ACG</abbrev>, 10-<abbrev xmlns:xlink="http://www.w3.org/1999/xlink" content-type="institution" xlink:title="Santa Rosa National Park" id="ABBRID0EWXCI" xlink:type="simple">SRNP</abbrev>-70737, USNMENT01370296, <named-content xmlns:xlink="http://www.w3.org/1999/xlink" content-type="dwc:institutional_code" xlink:type="simple">USNM</named-content> Dissection 148073 <bold>19</bold><italic><tp:taxon-name><tp:taxon-name-part taxon-name-part-type="genus" reg="Leucosigma">L.</tp:taxon-name-part><tp:taxon-name-part taxon-name-part-type="species" reg="reletiva">reletiva</tp:taxon-name-part></tp:taxon-name></italic> ♂, <abbrev xmlns:xlink="http://www.w3.org/1999/xlink" content-type="institution" xlink:title="Área de Conservación Guanacaste" id="ABBRID0ENYCI" xlink:type="simple">ACG</abbrev>, 09-<abbrev xmlns:xlink="http://www.w3.org/1999/xlink" content-type="institution" xlink:title="Santa Rosa National Park" id="ABBRID0ESYCI" xlink:type="simple">SRNP</abbrev>-107116, USNMENT01370297, <named-content xmlns:xlink="http://www.w3.org/1999/xlink" content-type="dwc:institutional_code" xlink:type="simple">USNM</named-content> Dissection 148177 ♂ <bold>20</bold><italic><tp:taxon-name><tp:taxon-name-part taxon-name-part-type="genus" reg="Leucosigma">L.</tp:taxon-name-part><tp:taxon-name-part taxon-name-part-type="species" reg="reletiva">reletiva</tp:taxon-name-part></tp:taxon-name></italic> Holotype ♀, Panama, USNMENT00973166, <named-content xmlns:xlink="http://www.w3.org/1999/xlink" content-type="dwc:institutional_code" xlink:type="simple">USNM</named-content> Dissection 148170 <bold>21</bold><italic><tp:taxon-name><tp:taxon-name-part taxon-name-part-type="genus" reg="Leucosigma">L.</tp:taxon-name-part><tp:taxon-name-part taxon-name-part-type="species" reg="chloe">chloe</tp:taxon-name-part></tp:taxon-name></italic> ♂, <abbrev xmlns:xlink="http://www.w3.org/1999/xlink" content-type="institution" xlink:title="Área de Conservación Guanacaste" id="ABBRID0E2ZCI" xlink:type="simple">ACG</abbrev>, 96-<abbrev xmlns:xlink="http://www.w3.org/1999/xlink" content-type="institution" xlink:title="Santa Rosa National Park" id="ABBRID0EA1CI" xlink:type="simple">SRNP</abbrev>-11371, USNMENT01370286 <bold>22</bold><italic><tp:taxon-name><tp:taxon-name-part taxon-name-part-type="genus" reg="Leucosigma">L.</tp:taxon-name-part><tp:taxon-name-part taxon-name-part-type="species" reg="chloe">chloe</tp:taxon-name-part></tp:taxon-name></italic> ♀, <abbrev xmlns:xlink="http://www.w3.org/1999/xlink" content-type="institution" xlink:title="Área de Conservación Guanacaste" id="ABBRID0ES1CI" xlink:type="simple">ACG</abbrev>, 96-<abbrev xmlns:xlink="http://www.w3.org/1999/xlink" content-type="institution" xlink:title="Santa Rosa National Park" id="ABBRID0EX1CI" xlink:type="simple">SRNP</abbrev>-11374, USNMENT01370299.</p></caption><graphic xmlns:xlink="http://www.w3.org/1999/xlink" xlink:href="zookeys-788-087-g003.jpg" position="float" orientation="portrait" xlink:type="simple" id="oo_233167.jpg"/></fig><fig id="F4" position="float" orientation="portrait"><label>Figures 23–32.</label><caption><p><italic><tp:taxon-name><tp:taxon-name-part taxon-name-part-type="genus" reg="Leucosigma">Leucosigma</tp:taxon-name-part></tp:taxon-name></italic> ventral habitus. <bold>23</bold><italic><tp:taxon-name><tp:taxon-name-part taxon-name-part-type="genus" reg="Leucosigma">L.</tp:taxon-name-part><tp:taxon-name-part taxon-name-part-type="species" reg="uncifera">uncifera</tp:taxon-name-part></tp:taxon-name></italic> ♂, Área de Conservación Guanacaste (<abbrev xmlns:xlink="http://www.w3.org/1999/xlink" content-type="institution" xlink:title="Área de Conservación Guanacaste" id="ABBRID0E42CI" xlink:type="simple">ACG</abbrev>), Costa Rica, 07-<abbrev xmlns:xlink="http://www.w3.org/1999/xlink" content-type="institution" xlink:title="Santa Rosa National Park" id="ABBRID0EC3CI" xlink:type="simple">SRNP</abbrev>-109451, USNMENT01370293, <named-content xmlns:xlink="http://www.w3.org/1999/xlink" content-type="dwc:institutional_code" xlink:type="simple">USNM</named-content> Dissection 148101 ♂ <bold>24</bold><italic><tp:taxon-name><tp:taxon-name-part taxon-name-part-type="genus" reg="Leucosigma">L.</tp:taxon-name-part><tp:taxon-name-part taxon-name-part-type="species" reg="uncifera">uncifera</tp:taxon-name-part></tp:taxon-name></italic> ♀, <abbrev xmlns:xlink="http://www.w3.org/1999/xlink" content-type="institution" xlink:title="Área de Conservación Guanacaste" id="ABBRID0EZ3CI" xlink:type="simple">ACG</abbrev>, 12-<abbrev xmlns:xlink="http://www.w3.org/1999/xlink" content-type="institution" xlink:title="Santa Rosa National Park" id="ABBRID0E53CI" xlink:type="simple">SRNP</abbrev>-105657, USNMENT01370289 <bold>25</bold><italic><tp:taxon-name><tp:taxon-name-part taxon-name-part-type="genus" reg="Leucosigma">L.</tp:taxon-name-part><tp:taxon-name-part taxon-name-part-type="species" reg="solisae">solisae</tp:taxon-name-part></tp:taxon-name></italic> ♂, Peru, NHMUK 010606203 <bold>26</bold><italic><tp:taxon-name><tp:taxon-name-part taxon-name-part-type="genus" reg="Leucosigma">L.</tp:taxon-name-part><tp:taxon-name-part taxon-name-part-type="species" reg="solisae">solisae</tp:taxon-name-part></tp:taxon-name></italic> Holotype ♂, <abbrev xmlns:xlink="http://www.w3.org/1999/xlink" content-type="institution" xlink:title="Área de Conservación Guanacaste" id="ABBRID0E44CI" xlink:type="simple">ACG</abbrev>, 07-<abbrev xmlns:xlink="http://www.w3.org/1999/xlink" content-type="institution" xlink:title="Santa Rosa National Park" id="ABBRID0EC5CI" xlink:type="simple">SRNP</abbrev>-101229, USNMENT01370294, <named-content xmlns:xlink="http://www.w3.org/1999/xlink" content-type="dwc:institutional_code" xlink:type="simple">USNM</named-content> Dissection 148077 <bold>27</bold><italic><tp:taxon-name><tp:taxon-name-part taxon-name-part-type="genus" reg="Leucosigma">L.</tp:taxon-name-part><tp:taxon-name-part taxon-name-part-type="species" reg="poolei">poolei</tp:taxon-name-part></tp:taxon-name></italic> ♂, Turrialba, Costa Rica, USNMENT01370290, <named-content xmlns:xlink="http://www.w3.org/1999/xlink" content-type="dwc:institutional_code" xlink:type="simple">USNM</named-content> Dissection 148147 <bold>28</bold><italic><tp:taxon-name><tp:taxon-name-part taxon-name-part-type="genus" reg="Leucosigma">L.</tp:taxon-name-part><tp:taxon-name-part taxon-name-part-type="species" reg="poolei">poolei</tp:taxon-name-part></tp:taxon-name></italic> Holotype ♀, <abbrev xmlns:xlink="http://www.w3.org/1999/xlink" content-type="institution" xlink:title="Área de Conservación Guanacaste" id="ABBRID0EL6CI" xlink:type="simple">ACG</abbrev>, 10-<abbrev xmlns:xlink="http://www.w3.org/1999/xlink" content-type="institution" xlink:title="Santa Rosa National Park" id="ABBRID0EQ6CI" xlink:type="simple">SRNP</abbrev>-70737, USNMENT01370296, <named-content xmlns:xlink="http://www.w3.org/1999/xlink" content-type="dwc:institutional_code" xlink:type="simple">USNM</named-content> Dissection 148073 <bold>29</bold><italic><tp:taxon-name><tp:taxon-name-part taxon-name-part-type="genus" reg="Leucosigma">L.</tp:taxon-name-part><tp:taxon-name-part taxon-name-part-type="species" reg="reletiva">reletiva</tp:taxon-name-part></tp:taxon-name></italic> ♂, <abbrev xmlns:xlink="http://www.w3.org/1999/xlink" content-type="institution" xlink:title="Área de Conservación Guanacaste" id="ABBRID0EHADI" xlink:type="simple">ACG</abbrev>, 09-<abbrev xmlns:xlink="http://www.w3.org/1999/xlink" content-type="institution" xlink:title="Santa Rosa National Park" id="ABBRID0EMADI" xlink:type="simple">SRNP</abbrev>-107116, USNMENT01370297, <named-content xmlns:xlink="http://www.w3.org/1999/xlink" content-type="dwc:institutional_code" xlink:type="simple">USNM</named-content> Dissection 148177 <bold>30</bold><italic><tp:taxon-name><tp:taxon-name-part taxon-name-part-type="genus" reg="Leucosigma">L.</tp:taxon-name-part><tp:taxon-name-part taxon-name-part-type="species" reg="reletiva">reletiva</tp:taxon-name-part></tp:taxon-name></italic> ♀ Holotype, Panama, USNMENT00973166, <named-content xmlns:xlink="http://www.w3.org/1999/xlink" content-type="dwc:institutional_code" xlink:type="simple">USNM</named-content> Dissection 148170 <bold>31</bold><italic><tp:taxon-name><tp:taxon-name-part taxon-name-part-type="genus" reg="Leucosigma">L.</tp:taxon-name-part><tp:taxon-name-part taxon-name-part-type="species" reg="chloe">chloe</tp:taxon-name-part></tp:taxon-name></italic> ♂, <abbrev xmlns:xlink="http://www.w3.org/1999/xlink" content-type="institution" xlink:title="Área de Conservación Guanacaste" id="ABBRID0EVBDI" xlink:type="simple">ACG</abbrev>, 96-<abbrev xmlns:xlink="http://www.w3.org/1999/xlink" content-type="institution" xlink:title="Santa Rosa National Park" id="ABBRID0E1BDI" xlink:type="simple">SRNP</abbrev>-11371, USNMENT01370286 <bold>32</bold><italic><tp:taxon-name><tp:taxon-name-part taxon-name-part-type="genus" reg="Leucosigma">L.</tp:taxon-name-part><tp:taxon-name-part taxon-name-part-type="species" reg="chloe">chloe</tp:taxon-name-part></tp:taxon-name></italic> ♀, <abbrev xmlns:xlink="http://www.w3.org/1999/xlink" content-type="institution" xlink:title="Área de Conservación Guanacaste" id="ABBRID0EMCDI" xlink:type="simple">ACG</abbrev>, 96-<abbrev xmlns:xlink="http://www.w3.org/1999/xlink" content-type="institution" xlink:title="Santa Rosa National Park" id="ABBRID0ERCDI" xlink:type="simple">SRNP</abbrev>-11374, USNMENT01370299.</p></caption><graphic xmlns:xlink="http://www.w3.org/1999/xlink" xlink:href="zookeys-788-087-g004.jpg" position="float" orientation="portrait" xlink:type="simple" id="oo_233168.jpg"/></fig><fig id="F7" position="float" orientation="portrait"><label>Figures 53–60.</label><caption><p><italic><tp:taxon-name><tp:taxon-name-part taxon-name-part-type="genus" reg="Leucosigma">Leucosigma</tp:taxon-name-part></tp:taxon-name></italic> male genitalia, valves. <bold>53</bold><italic><tp:taxon-name><tp:taxon-name-part taxon-name-part-type="genus" reg="Leucosigma">L.</tp:taxon-name-part><tp:taxon-name-part taxon-name-part-type="species" reg="uncifera">uncifera</tp:taxon-name-part></tp:taxon-name></italic> Holotype, Peru, NHMUK010606200 <bold>54</bold><italic><tp:taxon-name><tp:taxon-name-part taxon-name-part-type="genus" reg="Leucosigma">L.</tp:taxon-name-part><tp:taxon-name-part taxon-name-part-type="species" reg="uncifera">uncifera</tp:taxon-name-part></tp:taxon-name></italic>, Área de Conservación Guanacaste (<abbrev xmlns:xlink="http://www.w3.org/1999/xlink" content-type="institution" xlink:title="Área de Conservación Guanacaste" id="ABBRID0E1SDI" xlink:type="simple">ACG</abbrev>), Costa Rica, 06-<abbrev xmlns:xlink="http://www.w3.org/1999/xlink" content-type="institution" xlink:title="Santa Rosa National Park" id="ABBRID0E6SDI" xlink:type="simple">SRNP</abbrev>-102374, USNMENT01438843, <named-content xmlns:xlink="http://www.w3.org/1999/xlink" content-type="dwc:institutional_code" xlink:type="simple">USNM</named-content> Dissection 148199 <bold>55</bold><italic><tp:taxon-name><tp:taxon-name-part taxon-name-part-type="genus" reg="Leucosigma">L.</tp:taxon-name-part><tp:taxon-name-part taxon-name-part-type="species" reg="uncifera">uncifera</tp:taxon-name-part></tp:taxon-name></italic>, <abbrev xmlns:xlink="http://www.w3.org/1999/xlink" content-type="institution" xlink:title="Área de Conservación Guanacaste" id="ABBRID0EWTDI" xlink:type="simple">ACG</abbrev>, 07-<abbrev xmlns:xlink="http://www.w3.org/1999/xlink" content-type="institution" xlink:title="Santa Rosa National Park" id="ABBRID0E2TDI" xlink:type="simple">SRNP</abbrev>-109451, USNMENT01370293, <named-content xmlns:xlink="http://www.w3.org/1999/xlink" content-type="dwc:institutional_code" xlink:type="simple">USNM</named-content> Dissection 148101 <bold>56</bold><italic><tp:taxon-name><tp:taxon-name-part taxon-name-part-type="genus" reg="Leucosigma">L.</tp:taxon-name-part><tp:taxon-name-part taxon-name-part-type="species" reg="uncifera">uncifera</tp:taxon-name-part></tp:taxon-name></italic>, <abbrev xmlns:xlink="http://www.w3.org/1999/xlink" content-type="institution" xlink:title="Área de Conservación Guanacaste" id="ABBRID0ESUDI" xlink:type="simple">ACG</abbrev>, 11-<abbrev xmlns:xlink="http://www.w3.org/1999/xlink" content-type="institution" xlink:title="Santa Rosa National Park" id="ABBRID0EXUDI" xlink:type="simple">SRNP</abbrev>-100029, USNMENT01438838, <named-content xmlns:xlink="http://www.w3.org/1999/xlink" content-type="dwc:institutional_code" xlink:type="simple">USNM</named-content> Dissection 148102 <bold>57</bold><italic><tp:taxon-name><tp:taxon-name-part taxon-name-part-type="genus" reg="Leucosigma">L.</tp:taxon-name-part><tp:taxon-name-part taxon-name-part-type="species" reg="solisae">solisae</tp:taxon-name-part></tp:taxon-name></italic> Holotype, <abbrev xmlns:xlink="http://www.w3.org/1999/xlink" content-type="institution" xlink:title="Área de Conservación Guanacaste" id="ABBRID0EOVDI" xlink:type="simple">ACG</abbrev>, 07-<abbrev xmlns:xlink="http://www.w3.org/1999/xlink" content-type="institution" xlink:title="Santa Rosa National Park" id="ABBRID0ETVDI" xlink:type="simple">SRNP</abbrev>-101229, USNMENT01370294, <named-content xmlns:xlink="http://www.w3.org/1999/xlink" content-type="dwc:institutional_code" xlink:type="simple">USNM</named-content> Dissection 148077 <bold>58</bold><italic><tp:taxon-name><tp:taxon-name-part taxon-name-part-type="genus" reg="Leucosigma">L.</tp:taxon-name-part><tp:taxon-name-part taxon-name-part-type="species" reg="solisae">solisae</tp:taxon-name-part></tp:taxon-name></italic>, <abbrev xmlns:xlink="http://www.w3.org/1999/xlink" content-type="institution" xlink:title="Área de Conservación Guanacaste" id="ABBRID0EKWDI" xlink:type="simple">ACG</abbrev>, 07-<abbrev xmlns:xlink="http://www.w3.org/1999/xlink" content-type="institution" xlink:title="Santa Rosa National Park" id="ABBRID0EPWDI" xlink:type="simple">SRNP</abbrev>-109201, USNMENT01437370, <named-content xmlns:xlink="http://www.w3.org/1999/xlink" content-type="dwc:institutional_code" xlink:type="simple">USNM</named-content> Dissection 148078 <bold>59</bold><italic><tp:taxon-name><tp:taxon-name-part taxon-name-part-type="genus" reg="Leucosigma">L.</tp:taxon-name-part><tp:taxon-name-part taxon-name-part-type="species" reg="poolei">poolei</tp:taxon-name-part></tp:taxon-name></italic>, Turrialba, Costa Rica, USNMENT01370290, <named-content xmlns:xlink="http://www.w3.org/1999/xlink" content-type="dwc:institutional_code" xlink:type="simple">USNM</named-content> Dissection 148147 <bold>60</bold><italic><tp:taxon-name><tp:taxon-name-part taxon-name-part-type="genus" reg="Leucosigma">L.</tp:taxon-name-part><tp:taxon-name-part taxon-name-part-type="species" reg="poolei">poolei</tp:taxon-name-part></tp:taxon-name></italic>, Turrialba, Costa Rica, USNMENT01438829, <named-content xmlns:xlink="http://www.w3.org/1999/xlink" content-type="dwc:institutional_code" xlink:type="simple">USNM</named-content> Dissection 148148.</p></caption><graphic xmlns:xlink="http://www.w3.org/1999/xlink" xlink:href="zookeys-788-087-g007.jpg" position="float" orientation="portrait" xlink:type="simple" id="oo_233171.jpg"/></fig><fig id="F11" position="float" orientation="portrait"><label>Figures 77–84.</label><caption><p><italic><tp:taxon-name><tp:taxon-name-part taxon-name-part-type="genus" reg="Leucosigma">Leucosigma</tp:taxon-name-part></tp:taxon-name></italic> male genitalia, phalli. <bold>77</bold><italic><tp:taxon-name><tp:taxon-name-part taxon-name-part-type="genus" reg="Leucosigma">L.</tp:taxon-name-part><tp:taxon-name-part taxon-name-part-type="species" reg="uncifera">uncifera</tp:taxon-name-part></tp:taxon-name></italic>, Holotype, Peru, NHMUK010606200 <bold>78</bold><italic><tp:taxon-name><tp:taxon-name-part taxon-name-part-type="genus" reg="Leucosigma">L.</tp:taxon-name-part><tp:taxon-name-part taxon-name-part-type="species" reg="uncifera">uncifera</tp:taxon-name-part></tp:taxon-name></italic>, Área de Conservación Guanacaste (<abbrev xmlns:xlink="http://www.w3.org/1999/xlink" content-type="institution" xlink:title="Área de Conservación Guanacaste" id="ABBRID0E5EAK" xlink:type="simple">ACG</abbrev>), Costa Rica, 06-<abbrev xmlns:xlink="http://www.w3.org/1999/xlink" content-type="institution" xlink:title="Santa Rosa National Park" id="ABBRID0EDFAK" xlink:type="simple">SRNP</abbrev>-102374, USNMENT01438843, <named-content xmlns:xlink="http://www.w3.org/1999/xlink" content-type="dwc:institutional_code" xlink:type="simple">USNM</named-content> Dissection 148199 <bold>79</bold><italic><tp:taxon-name><tp:taxon-name-part taxon-name-part-type="genus" reg="Leucosigma">L.</tp:taxon-name-part><tp:taxon-name-part taxon-name-part-type="species" reg="uncifera">uncifera</tp:taxon-name-part></tp:taxon-name></italic>, <abbrev xmlns:xlink="http://www.w3.org/1999/xlink" content-type="institution" xlink:title="Área de Conservación Guanacaste" id="ABBRID0E1FAK" xlink:type="simple">ACG</abbrev>, 07-<abbrev xmlns:xlink="http://www.w3.org/1999/xlink" content-type="institution" xlink:title="Santa Rosa National Park" id="ABBRID0E6FAK" xlink:type="simple">SRNP</abbrev>-109451, USNMENT01370293, <named-content xmlns:xlink="http://www.w3.org/1999/xlink" content-type="dwc:institutional_code" xlink:type="simple">USNM</named-content> Dissection 148101<bold>80</bold><italic><tp:taxon-name><tp:taxon-name-part taxon-name-part-type="genus" reg="Leucosigma">L.</tp:taxon-name-part><tp:taxon-name-part taxon-name-part-type="species" reg="uncifera">uncifera</tp:taxon-name-part></tp:taxon-name></italic>, USNMENT01437285, <named-content xmlns:xlink="http://www.w3.org/1999/xlink" content-type="dwc:institutional_code" xlink:type="simple">USNM</named-content> Dissection 148302 <bold>81</bold><italic><tp:taxon-name><tp:taxon-name-part taxon-name-part-type="genus" reg="Leucosigma">L.</tp:taxon-name-part><tp:taxon-name-part taxon-name-part-type="species" reg="solisae">solisae</tp:taxon-name-part></tp:taxon-name></italic>, <abbrev xmlns:xlink="http://www.w3.org/1999/xlink" content-type="institution" xlink:title="Área de Conservación Guanacaste" id="ABBRID0EIHAK" xlink:type="simple">ACG</abbrev>, 07-<abbrev xmlns:xlink="http://www.w3.org/1999/xlink" content-type="institution" xlink:title="Santa Rosa National Park" id="ABBRID0ENHAK" xlink:type="simple">SRNP</abbrev>-109201, USNMENT01437370, <named-content xmlns:xlink="http://www.w3.org/1999/xlink" content-type="dwc:institutional_code" xlink:type="simple">USNM</named-content> Dissection 148078 <bold>82</bold><italic><tp:taxon-name><tp:taxon-name-part taxon-name-part-type="genus" reg="Leucosigma">L.</tp:taxon-name-part><tp:taxon-name-part taxon-name-part-type="species" reg="solisae">solisae</tp:taxon-name-part></tp:taxon-name></italic>, <abbrev xmlns:xlink="http://www.w3.org/1999/xlink" content-type="institution" xlink:title="Área de Conservación Guanacaste" id="ABBRID0EEIAK" xlink:type="simple">ACG</abbrev>, 07-<abbrev xmlns:xlink="http://www.w3.org/1999/xlink" content-type="institution" xlink:title="Santa Rosa National Park" id="ABBRID0EJIAK" xlink:type="simple">SRNP</abbrev>-101229,USNMENT01370294, <named-content xmlns:xlink="http://www.w3.org/1999/xlink" content-type="dwc:institutional_code" xlink:type="simple">USNM</named-content> Dissection 148077 <bold>83</bold><italic><tp:taxon-name><tp:taxon-name-part taxon-name-part-type="genus" reg="Leucosigma">L.</tp:taxon-name-part><tp:taxon-name-part taxon-name-part-type="species" reg="poolei">poolei</tp:taxon-name-part></tp:taxon-name></italic>, Turrialba, Costa Rica,USNMENT01438829, <named-content xmlns:xlink="http://www.w3.org/1999/xlink" content-type="dwc:institutional_code" xlink:type="simple">USNM</named-content> Dissection 148148 <bold>84</bold><italic><tp:taxon-name><tp:taxon-name-part taxon-name-part-type="genus" reg="Leucosigma">L.</tp:taxon-name-part><tp:taxon-name-part taxon-name-part-type="species" reg="poolei">poolei</tp:taxon-name-part></tp:taxon-name></italic>, Turrialba, Costa Rica, USNMENT01370290, <named-content xmlns:xlink="http://www.w3.org/1999/xlink" content-type="dwc:institutional_code" xlink:type="simple">USNM</named-content> Dissection 148147.</p></caption><graphic xmlns:xlink="http://www.w3.org/1999/xlink" xlink:href="zookeys-788-087-g011.jpg" position="float" orientation="portrait" xlink:type="simple" id="oo_233176.jpg"/></fig><fig id="F15" position="float" orientation="portrait"><label>Figures 99–104.</label><caption><p><italic><tp:taxon-name><tp:taxon-name-part taxon-name-part-type="genus" reg="Leucosigma">Leucosigma</tp:taxon-name-part></tp:taxon-name></italic> female genitalia. <bold>99</bold><italic><tp:taxon-name><tp:taxon-name-part taxon-name-part-type="genus" reg="Leucosigma">L.</tp:taxon-name-part><tp:taxon-name-part taxon-name-part-type="species" reg="chloe">chloe</tp:taxon-name-part></tp:taxon-name></italic>, Brazil, USNMENT01437322, <named-content xmlns:xlink="http://www.w3.org/1999/xlink" content-type="dwc:institutional_code" xlink:type="simple">USNM</named-content> Dissection 148152 <bold>100</bold><italic><tp:taxon-name><tp:taxon-name-part taxon-name-part-type="genus" reg="Chytonix">Chytonix</tp:taxon-name-part><tp:taxon-name-part taxon-name-part-type="species" reg="chloe">chloe</tp:taxon-name-part></tp:taxon-name></italic> (= <italic><tp:taxon-name><tp:taxon-name-part taxon-name-part-type="genus" reg="Leucosigma">L.</tp:taxon-name-part><tp:taxon-name-part taxon-name-part-type="species" reg="chloe">chloe</tp:taxon-name-part></tp:taxon-name></italic>) Holotype USNMENT01370295, <named-content xmlns:xlink="http://www.w3.org/1999/xlink" content-type="dwc:institutional_code" xlink:type="simple">USNM</named-content> Dissection 148175 <bold>101</bold><italic><tp:taxon-name><tp:taxon-name-part taxon-name-part-type="genus" reg="Chytonidia">Chytonidia</tp:taxon-name-part><tp:taxon-name-part taxon-name-part-type="species" reg="chloristis">chloristis</tp:taxon-name-part></tp:taxon-name></italic> Holotype (= <italic><tp:taxon-name><tp:taxon-name-part taxon-name-part-type="genus" reg="Chytonidia"/><tp:taxon-name-part taxon-name-part-type="species" reg="chloe">chloe</tp:taxon-name-part></tp:taxon-name></italic>) USNMENT01370300 <named-content xmlns:xlink="http://www.w3.org/1999/xlink" content-type="dwc:institutional_code" xlink:type="simple">USNM</named-content> Dissection 148185 <bold>102</bold><italic><tp:taxon-name><tp:taxon-name-part taxon-name-part-type="genus" reg="Leucosigma">L.</tp:taxon-name-part><tp:taxon-name-part taxon-name-part-type="species" reg="poolei">poolei</tp:taxon-name-part></tp:taxon-name></italic>, Área de Conservación Guanacaste (<abbrev xmlns:xlink="http://www.w3.org/1999/xlink" content-type="institution" xlink:title="Área de Conservación Guanacaste" id="ABBRID0E4WAK" xlink:type="simple">ACG</abbrev>), Costa Rica, 10-<abbrev xmlns:xlink="http://www.w3.org/1999/xlink" content-type="institution" xlink:title="Santa Rosa National Park" id="ABBRID0ECXAK" xlink:type="simple">SRNP</abbrev>-70737, <named-content xmlns:xlink="http://www.w3.org/1999/xlink" content-type="dwc:institutional_code" xlink:type="simple">USNM</named-content> Dissection 148073, USNMENT01370296 <bold>103</bold><italic><tp:taxon-name><tp:taxon-name-part taxon-name-part-type="genus" reg="Leucosigma">L.</tp:taxon-name-part><tp:taxon-name-part taxon-name-part-type="species" reg="poolei">poolei</tp:taxon-name-part></tp:taxon-name></italic><named-content xmlns:xlink="http://www.w3.org/1999/xlink" content-type="dwc:institutional_code" xlink:type="simple">USNM</named-content> Dissection 148074 <bold>104</bold><italic><tp:taxon-name><tp:taxon-name-part taxon-name-part-type="genus" reg="Leucosigma">L.</tp:taxon-name-part><tp:taxon-name-part taxon-name-part-type="species" reg="schausi">schausi</tp:taxon-name-part></tp:taxon-name></italic>, Cuba, USNMENT01370281, <named-content xmlns:xlink="http://www.w3.org/1999/xlink" content-type="dwc:institutional_code" xlink:type="simple">USNM</named-content> Noc 4092 (cf. 4093).</p></caption><graphic xmlns:xlink="http://www.w3.org/1999/xlink" xlink:href="zookeys-788-087-g015.jpg" position="float" orientation="portrait" xlink:type="simple" id="oo_233181.jpg"/></fig><fig id="F25" position="float" orientation="portrait"><label>Figures 147–154.</label><caption><p><italic><tp:taxon-name><tp:taxon-name-part taxon-name-part-type="genus" reg="Leucosigma">Leucosigma</tp:taxon-name-part><tp:taxon-name-part taxon-name-part-type="species" reg="poolei">poolei</tp:taxon-name-part></tp:taxon-name></italic>, larvae, Área de Conservación Guanacaste (<abbrev xmlns:xlink="http://www.w3.org/1999/xlink" content-type="institution" xlink:title="Área de Conservación Guanacaste" id="ABBRID0EQNBK" xlink:type="simple">ACG</abbrev>), Costa Rica. <bold>147–150, 152–154</bold> ♂10-<abbrev xmlns:xlink="http://www.w3.org/1999/xlink" content-type="institution" xlink:title="Santa Rosa National Park" id="ABBRID0EXNBK" xlink:type="simple">SRNP</abbrev>-31675 <bold>147</bold> DHJ473617 <bold>148</bold> DHJ4 7361 <bold>149</bold> DHJ473609 <bold>150</bold> DHJ473620 <bold>151</bold> ♀10-<abbrev xmlns:xlink="http://www.w3.org/1999/xlink" content-type="institution" xlink:title="Santa Rosa National Park" id="ABBRID0EGOBK" xlink:type="simple">SRNP</abbrev>-70737-DHJ469091 cf. Figs <xref ref-type="fig" rid="F3">18</xref>, <xref ref-type="fig" rid="F4">28</xref>, <xref ref-type="fig" rid="F14">97</xref><bold>152</bold> DHJ47362 <bold>153</bold> DHJ473626 <bold>154</bold> DHJ47363.</p></caption><graphic xmlns:xlink="http://www.w3.org/1999/xlink" xlink:href="zookeys-788-087-g025.jpg" position="float" orientation="portrait" xlink:type="simple" id="oo_233191.jpg"/></fig><fig id="F14" position="float" orientation="portrait"><label>Figures 96–98.</label><caption><p><italic><tp:taxon-name><tp:taxon-name-part taxon-name-part-type="genus" reg="Leucosigma">Leucosigma</tp:taxon-name-part><tp:taxon-name-part taxon-name-part-type="species" reg="schausi">schausi</tp:taxon-name-part></tp:taxon-name></italic>, male genitalia, phalli. <bold>96</bold> Costa Rica, USNMENT01370291, <named-content xmlns:xlink="http://www.w3.org/1999/xlink" content-type="dwc:institutional_code" xlink:type="simple">USNM</named-content> Dissection 148146 <bold>97</bold> Área de Conservación Guanacaste (<abbrev xmlns:xlink="http://www.w3.org/1999/xlink" content-type="institution" xlink:title="Área de Conservación Guanacaste" id="ABBRID0E2SAK" xlink:type="simple">ACG</abbrev>), Costa Rica, 10-<abbrev xmlns:xlink="http://www.w3.org/1999/xlink" content-type="institution" xlink:title="Santa Rosa National Park" id="ABBRID0EATAK" xlink:type="simple">SRNP</abbrev>-72230, USNMENT01370303, <named-content xmlns:xlink="http://www.w3.org/1999/xlink" content-type="dwc:institutional_code" xlink:type="simple">USNM</named-content> Dissection 148076 <bold>98</bold> USNMENT01437325, <named-content xmlns:xlink="http://www.w3.org/1999/xlink" content-type="dwc:institutional_code" xlink:type="simple">USNM</named-content> Dissection 148298.</p></caption><graphic xmlns:xlink="http://www.w3.org/1999/xlink" xlink:href="zookeys-788-087-g014.jpg" position="float" orientation="portrait" xlink:type="simple" id="oo_233180.jpg"/></fig></tp:treatment-sec></tp:taxon-treatment>
