# Supplementary material for: A review of Leucosigma Druce, 1908: a newly discovered case of fern-feeding and descriptions of three new species (Lepidoptera, Noctuidae)
Source: Zookeys. 2018 Oct 8;(788):87–133. doi: 10.3897/zookeys.788.21222 (PMC6189229; doi:10.3897/zookeys.788.21222)
Supplement: XML Treatment for Leucosigma schausi [file zookeys.788.21222-treatment9.xml]

<!DOCTYPE tp:taxon-treatment
  PUBLIC "-//TaxonX//DTD Taxonomic Treatment Publishing DTD v0 20100105//EN" "tax-treatment-NSO.dtd">
<tp:taxon-treatment xmlns:tp="http://www.plazi.org/taxpub"><tp:treatment-meta><kwd-group><label>Taxon classification</label><kwd><named-content xmlns:xlink="http://www.w3.org/1999/xlink" content-type="kingdom">Animalia</named-content></kwd><kwd><named-content xmlns:xlink="http://www.w3.org/1999/xlink" content-type="order">Lepidoptera</named-content></kwd><kwd><named-content xmlns:xlink="http://www.w3.org/1999/xlink" content-type="family">Noctuidae</named-content></kwd></kwd-group><mixed-citation publication-type="journal"><person-group><name><surname>Goldstein</surname><given-names>Paul Z.</given-names></name><name><surname>Janzen</surname><given-names>Daniel H.</given-names></name><name><surname>Proshek</surname><given-names>Benjamin</given-names></name><name><surname>Dapkey</surname><given-names>Tanya</given-names></name><name><surname>Hallwachs</surname><given-names>Winnie</given-names></name></person-group><article-title>A review of <italic><tp:taxon-name><tp:taxon-name-part taxon-name-part-type="genus" reg="Leucosigma">Leucosigma</tp:taxon-name-part></tp:taxon-name></italic> Druce, 1908: a newly discovered case of fern-feeding and descriptions of three new species (<tp:taxon-name><tp:taxon-name-part taxon-name-part-type="order">Lepidoptera</tp:taxon-name-part></tp:taxon-name>, <tp:taxon-name><tp:taxon-name-part taxon-name-part-type="family">Noctuidae</tp:taxon-name-part></tp:taxon-name>)</article-title><source>Zookeys</source><day>8</day><month>10</month><year>2018</year><volume>2018</volume><issue>788</issue><fpage>87</fpage><lpage>133</lpage><pub-id pub-id-type="doi">10.3897/zookeys.788.21222</pub-id></mixed-citation></tp:treatment-meta><tp:nomenclature><tp:taxon-name>
            <tp:taxon-name-part taxon-name-part-type="genus" reg="Leucosigma">Leucosigma</tp:taxon-name-part>
            <tp:taxon-name-part taxon-name-part-type="species" reg="schausi">schausi</tp:taxon-name-part>
            <object-id xmlns:xlink="http://www.w3.org/1999/xlink" content-type="zoobank" xlink:type="simple">http://zoobank.org/B2CBD402-81BE-41F7-A55B-FF0046F2DBC9</object-id>
          </tp:taxon-name><tp:taxon-authority>Goldstein</tp:taxon-authority><tp:taxon-status xmlns:xlink="http://www.w3.org/1999/xlink" xlink:type="simple">sp. n.</tp:taxon-status><xref ref-type="fig" rid="F5">Figs 35</xref><xref ref-type="fig" rid="F5">, 36</xref><xref ref-type="fig" rid="F5">, 37</xref><xref ref-type="fig" rid="F5">, 38</xref><xref ref-type="fig" rid="F6">, 45</xref><xref ref-type="fig" rid="F6">, 46</xref><xref ref-type="fig" rid="F6">, 47</xref><xref ref-type="fig" rid="F6">, 48</xref><xref ref-type="fig" rid="F9">; Male genitalia: Figs 69–72</xref><xref ref-type="fig" rid="F14">, 96</xref><xref ref-type="fig" rid="F14">, 97</xref><xref ref-type="fig" rid="F15">; Female genitalia: Figs 104</xref><xref ref-type="fig" rid="F16">, 108</xref><xref ref-type="fig" rid="F24">; Larvae: Figs 139–146.</xref><!--PageBreak--></tp:nomenclature><tp:treatment-sec sec-type="material" id="SECID0EE4AI"><title>Material examined.</title><p><bold><italic>Type material.</italic> COSTA RICA</bold> (3♂, 3♀): HOLOTYPE ♂. Voucher: D.H. Janzen &amp; W. Hallwachs DB: <ext-link xmlns:xlink="http://www.w3.org/1999/xlink" xlink:type="simple" ext-link-type="uri" xlink:href="http://janzen.sas.upenn.edu">http://janzen.sas.upenn.edu</ext-link> Area de Conservacion Guanacaste. Guanacaste: Sector Pitilla: Estacion Quica, <named-content xmlns:xlink="http://www.w3.org/1999/xlink" content-type="dwc:verbatimCoordinates" xlink:type="simple"><named-content content-type="geo-json" specific-use="{&#34;type&#34;:&#34;Point&#34;,&#34;coordinates&#34;:[-85.396660,10.996970]}" id="NCID0EX4AI" xlink:type="simple">10.99697, -85.39666</named-content></named-content>, el. 470m, larva on <italic><tp:taxon-name><tp:taxon-name-part taxon-name-part-type="genus" reg="Microgramma">Microgramma</tp:taxon-name-part><tp:taxon-name-part taxon-name-part-type="species" reg="percussa">percussa</tp:taxon-name-part></tp:taxon-name></italic>: 07/19/2010, ecl. 08/16/2010, Ricardo Calero, collector, 10-<abbrev xmlns:xlink="http://www.w3.org/1999/xlink" content-type="institution" xlink:title="Santa Rosa National Park" id="ABBRID0EH5AI" xlink:type="simple">SRNP</abbrev>-72230, ♂<named-content xmlns:xlink="http://www.w3.org/1999/xlink" content-type="dwc:institutional_code" xlink:type="simple">USNM</named-content> Dissection 148076, USNMENT01370303 PARATYPES (2♂, 3♀): <italic>Males</italic>: Sector Pitilla: Calma, <named-content xmlns:xlink="http://www.w3.org/1999/xlink" content-type="dwc:verbatimCoordinates" xlink:type="simple"><named-content content-type="geo-json" specific-use="{&#34;type&#34;:&#34;Point&#34;,&#34;coordinates&#34;:[-85.392140,11.009870]}" id="NCID0EW5AI" xlink:type="simple">11.00987, -85.39214</named-content></named-content>, el. 412m, 02/11/2010, ecl. 03/12/2010, Ricardo Calero, collector, 10-<abbrev xmlns:xlink="http://www.w3.org/1999/xlink" content-type="institution" xlink:title="Santa Rosa National Park" id="ABBRID0E25AI" xlink:type="simple">SRNP</abbrev>-70740, USNMENT01437325, <named-content xmlns:xlink="http://www.w3.org/1999/xlink" content-type="dwc:institutional_code" xlink:type="simple">USNM</named-content> Dissection 148298; Sector Pitilla: Quebradona, <named-content xmlns:xlink="http://www.w3.org/1999/xlink" content-type="dwc:verbatimCoordinates" xlink:type="simple"><named-content content-type="geo-json" specific-use="{&#34;type&#34;:&#34;Point&#34;,&#34;coordinates&#34;:[-85.395390,10.991020]}" id="NCID0EI6AI" xlink:type="simple">10.99102, -85.39539</named-content></named-content>, el. 475m, larva on <italic><tp:taxon-name><tp:taxon-name-part taxon-name-part-type="genus" reg="Microgramma">Microgramma</tp:taxon-name-part><tp:taxon-name-part taxon-name-part-type="species" reg="percussa">percussa</tp:taxon-name-part></tp:taxon-name></italic>: 02/04/2010, Ricardo Calero, collector, 10-<abbrev xmlns:xlink="http://www.w3.org/1999/xlink" content-type="institution" xlink:title="Santa Rosa National Park" id="ABBRID0EY6AI" xlink:type="simple">SRNP</abbrev>-70653, USNMENT01437290 [abd. missing] <italic>Females</italic>: Sector Pitilla: Estacion Quica, <named-content xmlns:xlink="http://www.w3.org/1999/xlink" content-type="dwc:verbatimCoordinates" xlink:type="simple"><named-content content-type="geo-json" specific-use="{&#34;type&#34;:&#34;Point&#34;,&#34;coordinates&#34;:[-85.396660,10.996970]}" id="NCID0ECABI" xlink:type="simple">10.99697, -85.39666</named-content></named-content>, el. 470m, larva on <italic><tp:taxon-name><tp:taxon-name-part taxon-name-part-type="genus" reg="Microgramma">Microgramma</tp:taxon-name-part><tp:taxon-name-part taxon-name-part-type="species" reg="percussa">percussa</tp:taxon-name-part></tp:taxon-name></italic>: 06/23/2013, ecl. 07/17/2013, Ricardo Calero, collector, 13-<abbrev xmlns:xlink="http://www.w3.org/1999/xlink" content-type="institution" xlink:title="Santa Rosa National Park" id="ABBRID0ESABI" xlink:type="simple">SRNP</abbrev>-71023, <named-content xmlns:xlink="http://www.w3.org/1999/xlink" content-type="dwc:institutional_code" xlink:type="simple">USNM</named-content> Dissection 148080, USNMENT01437332; Sector Pitilla: Quebradona, <named-content xmlns:xlink="http://www.w3.org/1999/xlink" content-type="dwc:verbatimCoordinates" xlink:type="simple"><named-content content-type="geo-json" specific-use="{&#34;type&#34;:&#34;Point&#34;,&#34;coordinates&#34;:[-85.395390,10.991020]}" id="NCID0E6ABI" xlink:type="simple">10.99102, -85.39539</named-content></named-content>, el. 475m, larva on <italic><tp:taxon-name><tp:taxon-name-part taxon-name-part-type="genus" reg="Microgramma">Microgramma</tp:taxon-name-part><tp:taxon-name-part taxon-name-part-type="species" reg="percussa">percussa</tp:taxon-name-part></tp:taxon-name></italic>: 01/07/2010, ecl. 02/18/2010, Calixto Moraga, collector, 10-<abbrev xmlns:xlink="http://www.w3.org/1999/xlink" content-type="institution" xlink:title="Santa Rosa National Park" id="ABBRID0EPBBI" xlink:type="simple">SRNP</abbrev>-70113, USNMENT01370292; Sector Pitilla: Estacion Quica, <named-content xmlns:xlink="http://www.w3.org/1999/xlink" content-type="dwc:verbatimCoordinates" xlink:type="simple"><named-content content-type="geo-json" specific-use="{&#34;type&#34;:&#34;Point&#34;,&#34;coordinates&#34;:[-85.396660,10.996970]}" id="NCID0EXBBI" xlink:type="simple">10.99697, -85.39666</named-content></named-content>, el. 470m, larva on <italic><tp:taxon-name><tp:taxon-name-part taxon-name-part-type="genus" reg="Microgramma">Microgramma</tp:taxon-name-part><tp:taxon-name-part taxon-name-part-type="species" reg="percussa">percussa</tp:taxon-name-part></tp:taxon-name></italic>: 06/26/2010, ecl. 07/31/2010, Ricardo Calero, collector, 10-<abbrev xmlns:xlink="http://www.w3.org/1999/xlink" content-type="institution" xlink:title="Santa Rosa National Park" id="ABBRID0EHCBI" xlink:type="simple">SRNP</abbrev>-71934, USNMENT01437312. Types at <named-content xmlns:xlink="http://www.w3.org/1999/xlink" content-type="dwc:institutional_code" xlink:type="simple">USNM</named-content>.</p></tp:treatment-sec><tp:treatment-sec sec-type="material" id="SECID0ERCBI"><title>Other material examined</title><p>(3♂, 7♀). <bold>COSTA RICA</bold> (1♂): Golfito 25-28.IV.65 SS &amp; WDD DUCKWORTH, ♂<named-content xmlns:xlink="http://www.w3.org/1999/xlink" content-type="dwc:institutional_code" xlink:type="simple">USNM</named-content> Dissection 148146, USNMENT01370291 <bold>GUATEMALA</bold> (2♂, 3♀): <italic>Males</italic>: Cayuga Guat, June, Schaus and Barnes coll, June, <named-content xmlns:xlink="http://www.w3.org/1999/xlink" content-type="dwc:institutional_code" xlink:type="simple">USNM</named-content> Dissection 41,194, USNMENT01437362; Ibid, April, <named-content xmlns:xlink="http://www.w3.org/1999/xlink" content-type="dwc:institutional_code" xlink:type="simple">USNM</named-content> Dissection 4091, USNMENT01437241 <italic>Females</italic>: Cayuga, Guat., July, Schaus and Barnes coll, <italic><tp:taxon-name><tp:taxon-name-part taxon-name-part-type="genus" reg="Chytonidia">Chytonidia</tp:taxon-name-part><tp:taxon-name-part taxon-name-part-type="species" reg="chloristis">chloristis</tp:taxon-name-part></tp:taxon-name></italic> Schs WT 6.21, USNMENT01437337; GUATEMALA Dept. Suchitepequez Cutotenango 10-20 June 1966 Flint &amp;B Ortiz, USNMENT01437317; Cayuga, Guat, Aug, Schaus and Barness coll, USNMENT01437377 <bold>CUBA</bold> (2♀): Baracoa, Cuba, Collection Wm Schaus, ♀ genitalia Slide <named-content xmlns:xlink="http://www.w3.org/1999/xlink" content-type="dwc:institutional_code" xlink:type="simple">USNM</named-content> Noc 4092, USNMENT01370281; Ibid, Oct., ♀ genitalia Slide <named-content xmlns:xlink="http://www.w3.org/1999/xlink" content-type="dwc:institutional_code" xlink:type="simple">USNM</named-content> Noc 4093, USNMENT01437340 <bold>MEXICO</bold> (1♀): MEX: Tmps Gomez Farias 21 III 1981, Nacimiento del Rio Frio, Gillespy &amp; Lara Collectors, USNMENT01437352 <bold>PANAMA</bold> (1♀): Bocas dToro Pan, Apr ‘07, Collection Wm Schaus, USNMENT01437300</p></tp:treatment-sec><tp:treatment-sec sec-type="diagnosis" id="SECID0EJEBI"><title>Diagnosis.</title><p>Most readily differentiated from other <italic><tp:taxon-name><tp:taxon-name-part taxon-name-part-type="genus" reg="Leucosigma">Leucosigma</tp:taxon-name-part></tp:taxon-name></italic> by the sharply pointed sclerotized saccular extentions and the elongate cucullus reminiscent of the mandibles of trap-jaw ants (<italic><tp:taxon-name><tp:taxon-name-part taxon-name-part-type="genus" reg="Odontomachus">Odontomachus</tp:taxon-name-part></tp:taxon-name></italic> Latreille). Forewing similar to those of <italic><tp:taxon-name><tp:taxon-name-part taxon-name-part-type="genus" reg="Leucosigma">L.</tp:taxon-name-part><tp:taxon-name-part taxon-name-part-type="species" reg="chloe">chloe</tp:taxon-name-part></tp:taxon-name></italic> and <italic><tp:taxon-name><tp:taxon-name-part taxon-name-part-type="genus" reg="Leucosigma">L.</tp:taxon-name-part><tp:taxon-name-part taxon-name-part-type="species" reg="reletiva">reletiva</tp:taxon-name-part></tp:taxon-name></italic>, the similarities including the pale apical patch, more variably shaded with green in <italic><tp:taxon-name><tp:taxon-name-part taxon-name-part-type="genus" reg="Leucosigma">L.</tp:taxon-name-part><tp:taxon-name-part taxon-name-part-type="species" reg="schausi">schausi</tp:taxon-name-part></tp:taxon-name></italic>, and the straight/squared reniform, appearing more “pinched” into two trianguloid green wedges in <italic><tp:taxon-name><tp:taxon-name-part taxon-name-part-type="genus" reg="Leucosigma">L.</tp:taxon-name-part><tp:taxon-name-part taxon-name-part-type="species" reg="schausi">schausi</tp:taxon-name-part></tp:taxon-name></italic>. Terminal area of hind wing <!--PageBreak-->underside distinctly paler than basal and medial areas but less extensively scaled with green than <italic><tp:taxon-name><tp:taxon-name-part taxon-name-part-type="genus" reg="Leucosigma">L.</tp:taxon-name-part><tp:taxon-name-part taxon-name-part-type="species" reg="albimixta">albimixta</tp:taxon-name-part></tp:taxon-name></italic>.</p></tp:treatment-sec><tp:treatment-sec sec-type="description" id="SECID0EWGBI"><title>Description.</title><p><bold><italic>Head.</italic></bold> Antennae setose-ciliate, bifasciculate in males, finely scaled above with pinkish tan. Frons, vertex and labial palpi with variously hued brown and tan scales; scaling of the palpi paler underneath and on apical segment. Palps with brown and dark brown scales, paler on apical segment. Eyes sparsely hairy.</p><p><bold><italic>Thorax.</italic></bold> Anterior part of tegulae green. <italic>Wings.</italic> Forewing length 12.2 mm (holotype, male), average 12.2 mm (males, <italic>n</italic> = 8), 12.8 mm (females, <italic>n</italic> = 5). Pattern elements visible and distinct; variation in hue of brown shading a function of scale density, as the scales are more darkly colored at their tips; U-shaped fusion of reniform-orbicular complex similar to that in <italic><tp:taxon-name><tp:taxon-name-part taxon-name-part-type="genus" reg="Leucosigma">L.</tp:taxon-name-part><tp:taxon-name-part taxon-name-part-type="species" reg="poolei">poolei</tp:taxon-name-part></tp:taxon-name></italic>, above; costal striae at basal, antemedial, and postmedial lines consist of juxtaposed black and white, white distal to black in the basal and postmedial striae and black distal to white in the antemedial stria; outermost costal striae white; postmedial line a series of black crescents enclosing pale brown centers; terminal line a series of more compressed such crescents; apical patch predominantly white with some green shading; underside shading concentrated in costal and especially terminal areas of both wings; lines incomplete, typical of genus. <italic>Legs.</italic> Most thickly scaled on femora, with mixture of colors similar to those of head predominantly brown and pinkish tan; femoral and tibial scales with an admixture of lime green; a single pair of striped mid-tibial spurs, two pairs on hind-tibiae; three rows of tibial spines on all legs.</p><p><bold><italic>Abdomen.</italic></bold> Vestiture uniform pale gray, more or less concolorous with hind wings; slightly darker ventrally.</p><p><bold><italic>Male genitalia.</italic></bold> Uncus elongate, widest subapically, upwardly curved with a conspicuous apical point, and bearing ventral crest of short setae. Tegumen dome-shaped, with its dorsal edge deformed at the base of the uncus. Vinculum shallow; saccus bluntly rounded. Juxta pentagonal, dorsal edge horizontal; annellar arms fused, hoop-like. Sacculus (1) tapering to a heavily sclerotized point; costal lobe of sacculus densely setose. Cucullus (2) elongate, straight for much of its length but curving apically to a point, with an expanded subapical setal patch. Adjoining dorsal process (3) setose, undifferentiated, coequal in width to cucullus. Clasper (4) elongate, thorn-like or gently sinuate, rendering the valvae with three pair of sharply pointed structures. Aedeagus with an elongate sclerotized band of raised granules. Vesica without cornuti; a small patch of granular spinules evident basad; subbasal diverticulum recurved, appearing trilobate, with medial diverticular “nipple” and a weakly sclerotized C-shaped ridge.</p><p><bold><italic>Female genitalia.</italic></bold> Posterior apophyses less than twice as long as anterior apophyses. Lamella antevaginalis invaginate. Colliculum well developed. Ductus robust, opening to corpus bursae wide. Corpus bursae subtriangulate when distended.</p><p><bold><italic>Immature stages.</italic></bold> Known from images of reared specimens (Figs <xref ref-type="fig" rid="F24">139–146</xref>). Larva predominantly light brown, faintly shaded with green intersegmentally and laterally on A4–6; coloration generally more uniform above spiracular line, reticulate below; <!--PageBreak-->the familiar dorsal herring-bone pattern consisting of a row of Y-shaped markings, the arms of which terminate at the D1 pinacula, which on A1 are partially encircled with anterior cream-colored marking to form a spectacle-like mark. Thoracic segments taper dorsally. Young larvae predominantly greenish gray, with anastomosing pattern visible dorsally; thin white spiracular line beneath a broader reddish-purple supraspiracular line, the upper edge of which runs just above SD1 pinacula.</p></tp:treatment-sec><tp:treatment-sec sec-type="etymology" id="SECID0E4IBI"><title>Etymology.</title><p>The name <italic><tp:taxon-name><tp:taxon-name-part taxon-name-part-type="genus" reg="Leucosigma"/><tp:taxon-name-part taxon-name-part-type="species" reg="schausi">schausi</tp:taxon-name-part></tp:taxon-name></italic> honors William Schaus, Jr. (January 11, 1858 – June 20, 1942), USDA entomologist and curator at <named-content xmlns:xlink="http://www.w3.org/1999/xlink" content-type="dwc:institutional_code" xlink:type="simple">USNM</named-content> who described both <italic><tp:taxon-name><tp:taxon-name-part taxon-name-part-type="genus" reg="Chytonidia">Chytonidia</tp:taxon-name-part></tp:taxon-name></italic>, herein synonymized with <italic><tp:taxon-name><tp:taxon-name-part taxon-name-part-type="genus" reg="Leucosigma">Leucosigma</tp:taxon-name-part></tp:taxon-name></italic>, and the genus <italic><tp:taxon-name><tp:taxon-name-part taxon-name-part-type="genus" reg="Lophomyra">Lophomyra</tp:taxon-name-part></tp:taxon-name></italic>, also associated with ferns.</p></tp:treatment-sec><tp:treatment-sec sec-type="biology" id="SECID0EHKBI"><title>Biology.</title><p>Caterpillars found feeding on foliage of rain forest <italic><tp:taxon-name><tp:taxon-name-part taxon-name-part-type="genus" reg="Microgramma">Microgramma</tp:taxon-name-part><tp:taxon-name-part taxon-name-part-type="species" reg="percussa">percussa</tp:taxon-name-part></tp:taxon-name></italic> (<tp:taxon-name><tp:taxon-name-part taxon-name-part-type="family">Polypodiaceae</tp:taxon-name-part></tp:taxon-name>) in <abbrev xmlns:xlink="http://www.w3.org/1999/xlink" content-type="institution" xlink:title="Área de Conservación Guanacaste" id="ABBRID0E4KBI" xlink:type="simple">ACG</abbrev>. Six reared specimens required an average of 22.5 days between the onset of the prepupal stage to adult eclosion.</p></tp:treatment-sec><tp:treatment-sec sec-type="distribution" id="SECID0ECLBI"><title>Distribution.</title><p>Costa Rica, Cuba, Guatemala, Mexico, Panama.</p><sec sec-type="Other specimens of Leucosigma" id="SECID0EHLBI"><title>Other specimens of <italic><tp:taxon-name><tp:taxon-name-part taxon-name-part-type="genus" reg="Leucosigma">Leucosigma</tp:taxon-name-part></tp:taxon-name></italic></title><p>(4♂, 1♀). Figs <xref ref-type="fig" rid="F5">33</xref>, <xref ref-type="fig" rid="F5">34</xref>, <xref ref-type="fig" rid="F6">43</xref>, <xref ref-type="fig" rid="F6">44</xref>; Male genitalia: Figs <xref ref-type="fig" rid="F10">73</xref>, <xref ref-type="fig" rid="F10">74</xref>, <xref ref-type="fig" rid="F13">93</xref>, <xref ref-type="fig" rid="F20">124–126</xref> (<italic>terminalia in situ</italic>); Female genitalia: Fig. <xref ref-type="fig" rid="F16">109</xref>. Larvae: Figs <xref ref-type="fig" rid="F23">135–138</xref>.</p><p>Several specimens from the Dominican Republic bear similarities to a subset of those reared from <abbrev xmlns:xlink="http://www.w3.org/1999/xlink" content-type="institution" xlink:title="Área de Conservación Guanacaste" id="ABBRID0EANBI" xlink:type="simple">ACG</abbrev>; all may represent variation within <italic><tp:taxon-name><tp:taxon-name-part taxon-name-part-type="genus" reg="Leucosigma">L.</tp:taxon-name-part><tp:taxon-name-part taxon-name-part-type="species" reg="schausi">schausi</tp:taxon-name-part></tp:taxon-name></italic>, but because they bear minor genitalic differences consistent with barcodes that differ minimally (a single base pair) from those of <italic><tp:taxon-name><tp:taxon-name-part taxon-name-part-type="genus" reg="Leucosigma">L.</tp:taxon-name-part><tp:taxon-name-part taxon-name-part-type="species" reg="schausi">schausi</tp:taxon-name-part></tp:taxon-name></italic>, the possibility that they represent a cryptic species remains open. The male genitalia differ slightly from those of <italic><tp:taxon-name><tp:taxon-name-part taxon-name-part-type="genus" reg="Leucosigma">L.</tp:taxon-name-part><tp:taxon-name-part taxon-name-part-type="species" reg="schausi">schausi</tp:taxon-name-part></tp:taxon-name></italic> in the reduced sclerotized point at the apex of saccular extension. If in fact they prove to be distinct, they would be similar to the species pair <italic><tp:taxon-name><tp:taxon-name-part taxon-name-part-type="genus" reg="Neoxeniades">Neoxeniades</tp:taxon-name-part><tp:taxon-name-part taxon-name-part-type="species" reg="luda">luda</tp:taxon-name-part></tp:taxon-name></italic> and <italic><tp:taxon-name><tp:taxon-name-part taxon-name-part-type="genus" reg="Neoxeniades">Neoxeniades</tp:taxon-name-part><tp:taxon-name-part taxon-name-part-type="species" reg="pluviasilva">pluviasilva</tp:taxon-name-part></tp:taxon-name></italic> (<tp:taxon-name><tp:taxon-name-part taxon-name-part-type="family">Hesperiidae</tp:taxon-name-part></tp:taxon-name>), which co-occur at <abbrev xmlns:xlink="http://www.w3.org/1999/xlink" content-type="institution" xlink:title="Área de Conservación Guanacaste" id="ABBRID0EBPBI" xlink:type="simple">ACG</abbrev> and differ by only one base pair in their DNA barcode and very slight genitalic differences (<xref ref-type="bibr" rid="B2">Burns et al. 2007</xref>). It was decided not to describe a new species based on these characters, but rather to figure specimens and summarize information associated with them as “sp. near <italic><tp:taxon-name><tp:taxon-name-part taxon-name-part-type="genus" reg="Leucosigma">L.</tp:taxon-name-part><tp:taxon-name-part taxon-name-part-type="species" reg="schausi">schausi</tp:taxon-name-part></tp:taxon-name></italic>”: <bold>DOMINICAN REPUBLIC</bold> (2♂): ♂, Dajabon Province 13km S. Roma de Cabrera ca. 400m, 20–22 May 1973 Don &amp; Mignon Davis, ♂ <named-content xmlns:xlink="http://www.w3.org/1999/xlink" content-type="dwc:institutional_code" xlink:type="simple">USNM</named-content> Dissection 148142, USNMENT01370285; ♂ Ibid, ♂ <named-content xmlns:xlink="http://www.w3.org/1999/xlink" content-type="dwc:institutional_code" xlink:type="simple">USNM</named-content> Dissection 148297, USNMENT01437231, Male genitalia imaged <italic>in situ</italic> (Figs <xref ref-type="fig" rid="F20">124–126</xref>). <bold>COSTA RICA</bold> (2♂, 1♀): [♂] Guanacaste: Sector Pitilla: Estacion Quica, <named-content xmlns:xlink="http://www.w3.org/1999/xlink" content-type="dwc:verbatimCoordinates" xlink:type="simple"><named-content content-type="geo-json" specific-use="{&#34;type&#34;:&#34;Point&#34;,&#34;coordinates&#34;:[-85.396660,10.996970]}" id="NCID0EMQBI" xlink:type="simple">10.99697, -85.39666</named-content></named-content>, el. 470m, larva on <italic><tp:taxon-name><tp:taxon-name-part taxon-name-part-type="genus" reg="Microgramma">Microgramma</tp:taxon-name-part><tp:taxon-name-part taxon-name-part-type="species" reg="percussa">percussa</tp:taxon-name-part></tp:taxon-name></italic>: 11/03/2010, ecl. 12/12/2010, Ricardo Calero, collector, 10-<abbrev xmlns:xlink="http://www.w3.org/1999/xlink" content-type="institution" xlink:title="Santa Rosa National Park" id="ABBRID0E3QBI" xlink:type="simple">SRNP</abbrev>-73224, USNMENT0105325; [♂] Alajuela: Sector Rincon Rain Forest: Jacobo, <named-content xmlns:xlink="http://www.w3.org/1999/xlink" content-type="dwc:verbatimCoordinates" xlink:type="simple"><named-content content-type="geo-json" specific-use="{&#34;type&#34;:&#34;Point&#34;,&#34;coordinates&#34;:[-85.317700,10.940760]}" id="NCID0EERBI" xlink:type="simple">10.94076, -85.3177</named-content></named-content>, el. 461m, larva on <italic><tp:taxon-name><tp:taxon-name-part taxon-name-part-type="genus" reg="Microgramma">Microgramma</tp:taxon-name-part><tp:taxon-name-part taxon-name-part-type="species" reg="percussa">percussa</tp:taxon-name-part></tp:taxon-name></italic>: 01/17/2011, ecl. 02/14/2011, Edwin Apu, collector, 11-<abbrev xmlns:xlink="http://www.w3.org/1999/xlink" content-type="institution" xlink:title="Santa Rosa National Park" id="ABBRID0EURBI" xlink:type="simple">SRNP</abbrev>-69183, <named-content xmlns:xlink="http://www.w3.org/1999/xlink" content-type="dwc:institutional_code" xlink:type="simple">USNM</named-content> Dissection 148075, USNMENT01438819; [♀] Alajuela: Sector Rincon Rain Forest: Estacion Caribe, <named-content xmlns:xlink="http://www.w3.org/1999/xlink" content-type="dwc:verbatimCoordinates" xlink:type="simple"><named-content content-type="geo-json" specific-use="{&#34;type&#34;:&#34;Point&#34;,&#34;coordinates&#34;:[-85.274950,10.901870]}" id="NCID0EBSBI" xlink:type="simple">10.90187, -85.27495</named-content></named-content>, el. 415m, larva on <italic><tp:taxon-name><tp:taxon-name-part taxon-name-part-type="genus" reg="Campyloneurum">Campyloneurum</tp:taxon-name-part><tp:taxon-name-part taxon-name-part-type="species" reg="latum">latum</tp:taxon-name-part></tp:taxon-name></italic>, 12/04/2011, Jorge Hernandez, collector, 11-<abbrev xmlns:xlink="http://www.w3.org/1999/xlink" content-type="institution" xlink:title="Santa Rosa National Park" id="ABBRID0ERSBI" xlink:type="simple">SRNP</abbrev>-44977, <named-content xmlns:xlink="http://www.w3.org/1999/xlink" content-type="dwc:institutional_code" xlink:type="simple">USNM</named-content> Dissection 148079, USNMENT01370288 7224.</p><!--PageBreak--></sec></tp:treatment-sec><tp:treatment-sec><!--Section generated to contain objects referenced in tp:taxon-treatment.--><fig id="F5" position="float" orientation="portrait"><label>Figures 33–42.</label><caption><p><italic><tp:taxon-name><tp:taxon-name-part taxon-name-part-type="genus" reg="Leucosigma">Leucosigma</tp:taxon-name-part></tp:taxon-name></italic> dorsal habitus. <bold>33</bold><tp:taxon-name><tp:taxon-name-part taxon-name-part-type="genus" reg="Leucosigma">L.</tp:taxon-name-part><tp:taxon-name-part taxon-name-part-type="authority">sp.</tp:taxon-name-part><tp:taxon-name-part taxon-name-part-type="uncertainty-rank">nr.</tp:taxon-name-part><tp:taxon-name-part taxon-name-part-type="species" reg="schausi">schausi</tp:taxon-name-part></tp:taxon-name>, ♂, Dominican Republic, USNMENT01370285, <named-content xmlns:xlink="http://www.w3.org/1999/xlink" content-type="dwc:institutional_code" xlink:type="simple">USNM</named-content> Dissection 148142 <bold>34</bold><tp:taxon-name><tp:taxon-name-part taxon-name-part-type="genus" reg="Leucosigma">L.</tp:taxon-name-part><tp:taxon-name-part taxon-name-part-type="authority">sp.</tp:taxon-name-part><tp:taxon-name-part taxon-name-part-type="uncertainty-rank">nr.</tp:taxon-name-part><tp:taxon-name-part taxon-name-part-type="species" reg="schausi">schausi</tp:taxon-name-part></tp:taxon-name>,♀, Área de Conservación Guanacaste (<abbrev xmlns:xlink="http://www.w3.org/1999/xlink" content-type="institution" xlink:title="Área de Conservación Guanacaste" id="ABBRID0ETEDI" xlink:type="simple">ACG</abbrev>), Costa Rica, 11-<abbrev xmlns:xlink="http://www.w3.org/1999/xlink" content-type="institution" xlink:title="Santa Rosa National Park" id="ABBRID0EYEDI" xlink:type="simple">SRNP</abbrev>-44977, USNMENT01370288, <named-content xmlns:xlink="http://www.w3.org/1999/xlink" content-type="dwc:institutional_code" xlink:type="simple">USNM</named-content> Dissection 148079 <bold>35</bold><italic><tp:taxon-name><tp:taxon-name-part taxon-name-part-type="genus" reg="Leucosigma">L.</tp:taxon-name-part><tp:taxon-name-part taxon-name-part-type="species" reg="schausi">schausi</tp:taxon-name-part></tp:taxon-name></italic> Holotype ♂, <abbrev xmlns:xlink="http://www.w3.org/1999/xlink" content-type="institution" xlink:title="Área de Conservación Guanacaste" id="ABBRID0EPFDI" xlink:type="simple">ACG</abbrev>, 10-<abbrev xmlns:xlink="http://www.w3.org/1999/xlink" content-type="institution" xlink:title="Santa Rosa National Park" id="ABBRID0EUFDI" xlink:type="simple">SRNP</abbrev>-72230, USNMENT01370303, <named-content xmlns:xlink="http://www.w3.org/1999/xlink" content-type="dwc:institutional_code" xlink:type="simple">USNM</named-content> Dissection 148076 <bold>36</bold><italic><tp:taxon-name><tp:taxon-name-part taxon-name-part-type="genus" reg="Leucosigma">L.</tp:taxon-name-part><tp:taxon-name-part taxon-name-part-type="species" reg="schausi">schausi</tp:taxon-name-part></tp:taxon-name></italic> ♀, <abbrev xmlns:xlink="http://www.w3.org/1999/xlink" content-type="institution" xlink:title="Área de Conservación Guanacaste" id="ABBRID0ELGDI" xlink:type="simple">ACG</abbrev>, 10-<abbrev xmlns:xlink="http://www.w3.org/1999/xlink" content-type="institution" xlink:title="Santa Rosa National Park" id="ABBRID0EQGDI" xlink:type="simple">SRNP</abbrev>-70113, USNMENT01370292 <bold>37</bold><italic><tp:taxon-name><tp:taxon-name-part taxon-name-part-type="genus" reg="Leucosigma">L.</tp:taxon-name-part><tp:taxon-name-part taxon-name-part-type="species" reg="schausi">schausi</tp:taxon-name-part></tp:taxon-name></italic> ♂, Costa Rica, USNMENT01370291, <named-content xmlns:xlink="http://www.w3.org/1999/xlink" content-type="dwc:institutional_code" xlink:type="simple">USNM</named-content> Dissection 148146 <bold>38</bold><italic><tp:taxon-name><tp:taxon-name-part taxon-name-part-type="genus" reg="Leucosigma">L.</tp:taxon-name-part><tp:taxon-name-part taxon-name-part-type="species" reg="schausi">schausi</tp:taxon-name-part></tp:taxon-name></italic> ♀, Cuba, genitalia Slide <named-content xmlns:xlink="http://www.w3.org/1999/xlink" content-type="dwc:institutional_code" xlink:type="simple">USNM</named-content> Noc 4092, USNMENT01370281 <bold>39</bold><italic><tp:taxon-name><tp:taxon-name-part taxon-name-part-type="genus" reg="Leucosigma">L.</tp:taxon-name-part><tp:taxon-name-part taxon-name-part-type="species" reg="albimixta">albimixta</tp:taxon-name-part></tp:taxon-name></italic> ♂, <abbrev xmlns:xlink="http://www.w3.org/1999/xlink" content-type="institution" xlink:title="Área de Conservación Guanacaste" id="ABBRID0EGIDI" xlink:type="simple">ACG</abbrev>, 10-<abbrev xmlns:xlink="http://www.w3.org/1999/xlink" content-type="institution" xlink:title="Santa Rosa National Park" id="ABBRID0ELIDI" xlink:type="simple">SRNP</abbrev>-104564, USNMENT01370298 <bold>40</bold><italic><tp:taxon-name><tp:taxon-name-part taxon-name-part-type="genus" reg="Leucosigma">L.</tp:taxon-name-part><tp:taxon-name-part taxon-name-part-type="species" reg="albimixta">albimixta</tp:taxon-name-part></tp:taxon-name></italic> Holotype ♀, Costa Rica, USNMENT01370283, <named-content xmlns:xlink="http://www.w3.org/1999/xlink" content-type="dwc:institutional_code" xlink:type="simple">USNM</named-content> Dissection 148184 <bold>41</bold><italic><tp:taxon-name><tp:taxon-name-part taxon-name-part-type="genus" reg="Leucosigma">L.</tp:taxon-name-part><tp:taxon-name-part taxon-name-part-type="species" reg="viridipicta">viridipicta</tp:taxon-name-part></tp:taxon-name></italic> ♂, Peru, NHMUK010606202 <bold>42</bold><italic><tp:taxon-name><tp:taxon-name-part taxon-name-part-type="genus" reg="Leucosigma">L.</tp:taxon-name-part><tp:taxon-name-part taxon-name-part-type="species" reg="viridipicta">viridipicta</tp:taxon-name-part></tp:taxon-name></italic> Holotype ♂, French Guiana, USNMENT 00973419, <named-content xmlns:xlink="http://www.w3.org/1999/xlink" content-type="dwc:institutional_code" xlink:type="simple">USNM</named-content> Dissection 148176.</p></caption><graphic xmlns:xlink="http://www.w3.org/1999/xlink" xlink:href="zookeys-788-087-g005.jpg" position="float" orientation="portrait" xlink:type="simple" id="oo_233169.jpg"/></fig><fig id="F6" position="float" orientation="portrait"><label>Figures 43–52.</label><caption><p><italic><tp:taxon-name><tp:taxon-name-part taxon-name-part-type="genus" reg="Leucosigma">Leucosigma</tp:taxon-name-part></tp:taxon-name></italic> ventral habitus. <bold>43</bold><tp:taxon-name><tp:taxon-name-part taxon-name-part-type="genus" reg="Leucosigma">L.</tp:taxon-name-part><tp:taxon-name-part taxon-name-part-type="authority">sp.</tp:taxon-name-part><tp:taxon-name-part taxon-name-part-type="uncertainty-rank">nr.</tp:taxon-name-part><tp:taxon-name-part taxon-name-part-type="species" reg="schausi">schausi</tp:taxon-name-part></tp:taxon-name>, ♂, Dominican Republic, USNMENT01370285, <named-content xmlns:xlink="http://www.w3.org/1999/xlink" content-type="dwc:institutional_code" xlink:type="simple">USNM</named-content> Dissection 148142 <bold>44</bold><tp:taxon-name><tp:taxon-name-part taxon-name-part-type="genus" reg="Leucosigma">L.</tp:taxon-name-part><tp:taxon-name-part taxon-name-part-type="authority">sp.</tp:taxon-name-part><tp:taxon-name-part taxon-name-part-type="uncertainty-rank">nr.</tp:taxon-name-part><tp:taxon-name-part taxon-name-part-type="species" reg="schausi">schausi</tp:taxon-name-part></tp:taxon-name>,♀, Área de Conservación Guanacaste (<abbrev xmlns:xlink="http://www.w3.org/1999/xlink" content-type="institution" xlink:title="Área de Conservación Guanacaste" id="ABBRID0E5LDI" xlink:type="simple">ACG</abbrev>), Costa Rica, 11-<abbrev xmlns:xlink="http://www.w3.org/1999/xlink" content-type="institution" xlink:title="Santa Rosa National Park" id="ABBRID0EDMDI" xlink:type="simple">SRNP</abbrev>-44977, USNMENT01370288, <named-content xmlns:xlink="http://www.w3.org/1999/xlink" content-type="dwc:institutional_code" xlink:type="simple">USNM</named-content> Dissection 148079 <bold>45</bold><italic><tp:taxon-name><tp:taxon-name-part taxon-name-part-type="genus" reg="Leucosigma">L.</tp:taxon-name-part><tp:taxon-name-part taxon-name-part-type="species" reg="schausi">schausi</tp:taxon-name-part></tp:taxon-name></italic> ♂, <abbrev xmlns:xlink="http://www.w3.org/1999/xlink" content-type="institution" xlink:title="Área de Conservación Guanacaste" id="ABBRID0E1MDI" xlink:type="simple">ACG</abbrev>, 10-<abbrev xmlns:xlink="http://www.w3.org/1999/xlink" content-type="institution" xlink:title="Santa Rosa National Park" id="ABBRID0E6MDI" xlink:type="simple">SRNP</abbrev>-72230, USNMENT01370303, <named-content xmlns:xlink="http://www.w3.org/1999/xlink" content-type="dwc:institutional_code" xlink:type="simple">USNM</named-content> Dissection 148076 <bold>46</bold><italic><tp:taxon-name><tp:taxon-name-part taxon-name-part-type="genus" reg="Leucosigma">L.</tp:taxon-name-part><tp:taxon-name-part taxon-name-part-type="species" reg="schausi">schausi</tp:taxon-name-part></tp:taxon-name></italic> ♀, <abbrev xmlns:xlink="http://www.w3.org/1999/xlink" content-type="institution" xlink:title="Área de Conservación Guanacaste" id="ABBRID0EWNDI" xlink:type="simple">ACG</abbrev>, 10-<abbrev xmlns:xlink="http://www.w3.org/1999/xlink" content-type="institution" xlink:title="Santa Rosa National Park" id="ABBRID0E2NDI" xlink:type="simple">SRNP</abbrev>-70113, USNMENT01370292 <bold>47</bold><italic><tp:taxon-name><tp:taxon-name-part taxon-name-part-type="genus" reg="Leucosigma">L.</tp:taxon-name-part><tp:taxon-name-part taxon-name-part-type="species" reg="schausi">schausi</tp:taxon-name-part></tp:taxon-name></italic> ♂, Costa Rica, USNMENT01370291, <named-content xmlns:xlink="http://www.w3.org/1999/xlink" content-type="dwc:institutional_code" xlink:type="simple">USNM</named-content> Dissection 148146 <bold>48</bold><italic><tp:taxon-name><tp:taxon-name-part taxon-name-part-type="genus" reg="Leucosigma">L.</tp:taxon-name-part><tp:taxon-name-part taxon-name-part-type="species" reg="schausi">schausi</tp:taxon-name-part></tp:taxon-name></italic> ♀, Cuba, genitalia Slide <named-content xmlns:xlink="http://www.w3.org/1999/xlink" content-type="dwc:institutional_code" xlink:type="simple">USNM</named-content> Noc 4092, USNMENT01370281 <bold>49</bold><italic><tp:taxon-name><tp:taxon-name-part taxon-name-part-type="genus" reg="Leucosigma">L.</tp:taxon-name-part><tp:taxon-name-part taxon-name-part-type="species" reg="albimixta">albimixta</tp:taxon-name-part></tp:taxon-name></italic> ♂, <abbrev xmlns:xlink="http://www.w3.org/1999/xlink" content-type="institution" xlink:title="Área de Conservación Guanacaste" id="ABBRID0ERPDI" xlink:type="simple">ACG</abbrev>, 10-<abbrev xmlns:xlink="http://www.w3.org/1999/xlink" content-type="institution" xlink:title="Santa Rosa National Park" id="ABBRID0EWPDI" xlink:type="simple">SRNP</abbrev>-104564, USNMENT01370298 <bold>50</bold><italic><tp:taxon-name><tp:taxon-name-part taxon-name-part-type="genus" reg="Leucosigma">L.</tp:taxon-name-part><tp:taxon-name-part taxon-name-part-type="species" reg="albimixta">albimixta</tp:taxon-name-part></tp:taxon-name></italic> Holotype ♀, Costa Rica, USNMENT01370283, <named-content xmlns:xlink="http://www.w3.org/1999/xlink" content-type="dwc:institutional_code" xlink:type="simple">USNM</named-content> Dissection 148184 <bold>51</bold><italic><tp:taxon-name><tp:taxon-name-part taxon-name-part-type="genus" reg="Leucosigma">L.</tp:taxon-name-part><tp:taxon-name-part taxon-name-part-type="species" reg="viridipicta">viridipicta</tp:taxon-name-part></tp:taxon-name></italic> ♂, Peru, NHMUK 010606202 <bold>52</bold><italic><tp:taxon-name><tp:taxon-name-part taxon-name-part-type="genus" reg="Leucosigma">L.</tp:taxon-name-part><tp:taxon-name-part taxon-name-part-type="species" reg="viridipicta">viridipicta</tp:taxon-name-part></tp:taxon-name></italic> Holotype ♂, French Guiana, USNMENT 00973419, <named-content xmlns:xlink="http://www.w3.org/1999/xlink" content-type="dwc:institutional_code" xlink:type="simple">USNM</named-content> Dissection 148176.</p></caption><graphic xmlns:xlink="http://www.w3.org/1999/xlink" xlink:href="zookeys-788-087-g006.jpg" position="float" orientation="portrait" xlink:type="simple" id="oo_233170.jpg"/></fig><fig id="F9" position="float" orientation="portrait"><label>Figures 69–72.</label><caption><p><italic><tp:taxon-name><tp:taxon-name-part taxon-name-part-type="genus" reg="Leucosigma">Leucosigma</tp:taxon-name-part><tp:taxon-name-part taxon-name-part-type="species" reg="schausi">schausi</tp:taxon-name-part></tp:taxon-name></italic>, male genitalia, valves. <bold>69</bold> Área de Conservación Guanacaste (<abbrev xmlns:xlink="http://www.w3.org/1999/xlink" content-type="institution" xlink:title="Área de Conservación Guanacaste" id="ABBRID0E36DI" xlink:type="simple">ACG</abbrev>), Costa Rica,148298 10-<abbrev xmlns:xlink="http://www.w3.org/1999/xlink" content-type="institution" xlink:title="Santa Rosa National Park" id="ABBRID0ECAAK" xlink:type="simple">SRNP</abbrev>-70740, USNMENT01437325 <bold>70</bold> USNMENT01437241, <named-content xmlns:xlink="http://www.w3.org/1999/xlink" content-type="dwc:institutional_code" xlink:type="simple">USNM</named-content> Dissection 4091 <bold>71</bold> Costa Rica, USNMENT01370291, <named-content xmlns:xlink="http://www.w3.org/1999/xlink" content-type="dwc:institutional_code" xlink:type="simple">USNM</named-content> Dissection 148146 <bold>72</bold><abbrev xmlns:xlink="http://www.w3.org/1999/xlink" content-type="institution" xlink:title="Área de Conservación Guanacaste" id="ABBRID0EXAAK" xlink:type="simple">ACG</abbrev>, 10-<abbrev xmlns:xlink="http://www.w3.org/1999/xlink" content-type="institution" xlink:title="Santa Rosa National Park" id="ABBRID0E3AAK" xlink:type="simple">SRNP</abbrev>-72230, USNMENT01370303, <named-content xmlns:xlink="http://www.w3.org/1999/xlink" content-type="dwc:institutional_code" xlink:type="simple">USNM</named-content> Dissection 148076.</p></caption><graphic xmlns:xlink="http://www.w3.org/1999/xlink" xlink:href="zookeys-788-087-g009.jpg" position="float" orientation="portrait" xlink:type="simple" id="oo_233173.jpg"/></fig><fig id="F14" position="float" orientation="portrait"><label>Figures 96–98.</label><caption><p><italic><tp:taxon-name><tp:taxon-name-part taxon-name-part-type="genus" reg="Leucosigma">Leucosigma</tp:taxon-name-part><tp:taxon-name-part taxon-name-part-type="species" reg="schausi">schausi</tp:taxon-name-part></tp:taxon-name></italic>, male genitalia, phalli. <bold>96</bold> Costa Rica, USNMENT01370291, <named-content xmlns:xlink="http://www.w3.org/1999/xlink" content-type="dwc:institutional_code" xlink:type="simple">USNM</named-content> Dissection 148146 <bold>97</bold> Área de Conservación Guanacaste (<abbrev xmlns:xlink="http://www.w3.org/1999/xlink" content-type="institution" xlink:title="Área de Conservación Guanacaste" id="ABBRID0E2SAK" xlink:type="simple">ACG</abbrev>), Costa Rica, 10-<abbrev xmlns:xlink="http://www.w3.org/1999/xlink" content-type="institution" xlink:title="Santa Rosa National Park" id="ABBRID0EATAK" xlink:type="simple">SRNP</abbrev>-72230, USNMENT01370303, <named-content xmlns:xlink="http://www.w3.org/1999/xlink" content-type="dwc:institutional_code" xlink:type="simple">USNM</named-content> Dissection 148076 <bold>98</bold> USNMENT01437325, <named-content xmlns:xlink="http://www.w3.org/1999/xlink" content-type="dwc:institutional_code" xlink:type="simple">USNM</named-content> Dissection 148298.</p></caption><graphic xmlns:xlink="http://www.w3.org/1999/xlink" xlink:href="zookeys-788-087-g014.jpg" position="float" orientation="portrait" xlink:type="simple" id="oo_233180.jpg"/></fig><fig id="F15" position="float" orientation="portrait"><label>Figures 99–104.</label><caption><p><italic><tp:taxon-name><tp:taxon-name-part taxon-name-part-type="genus" reg="Leucosigma">Leucosigma</tp:taxon-name-part></tp:taxon-name></italic> female genitalia. <bold>99</bold><italic><tp:taxon-name><tp:taxon-name-part taxon-name-part-type="genus" reg="Leucosigma">L.</tp:taxon-name-part><tp:taxon-name-part taxon-name-part-type="species" reg="chloe">chloe</tp:taxon-name-part></tp:taxon-name></italic>, Brazil, USNMENT01437322, <named-content xmlns:xlink="http://www.w3.org/1999/xlink" content-type="dwc:institutional_code" xlink:type="simple">USNM</named-content> Dissection 148152 <bold>100</bold><italic><tp:taxon-name><tp:taxon-name-part taxon-name-part-type="genus" reg="Chytonix">Chytonix</tp:taxon-name-part><tp:taxon-name-part taxon-name-part-type="species" reg="chloe">chloe</tp:taxon-name-part></tp:taxon-name></italic> (= <italic><tp:taxon-name><tp:taxon-name-part taxon-name-part-type="genus" reg="Leucosigma">L.</tp:taxon-name-part><tp:taxon-name-part taxon-name-part-type="species" reg="chloe">chloe</tp:taxon-name-part></tp:taxon-name></italic>) Holotype USNMENT01370295, <named-content xmlns:xlink="http://www.w3.org/1999/xlink" content-type="dwc:institutional_code" xlink:type="simple">USNM</named-content> Dissection 148175 <bold>101</bold><italic><tp:taxon-name><tp:taxon-name-part taxon-name-part-type="genus" reg="Chytonidia">Chytonidia</tp:taxon-name-part><tp:taxon-name-part taxon-name-part-type="species" reg="chloristis">chloristis</tp:taxon-name-part></tp:taxon-name></italic> Holotype (= <italic><tp:taxon-name><tp:taxon-name-part taxon-name-part-type="genus" reg="Chytonidia"/><tp:taxon-name-part taxon-name-part-type="species" reg="chloe">chloe</tp:taxon-name-part></tp:taxon-name></italic>) USNMENT01370300 <named-content xmlns:xlink="http://www.w3.org/1999/xlink" content-type="dwc:institutional_code" xlink:type="simple">USNM</named-content> Dissection 148185 <bold>102</bold><italic><tp:taxon-name><tp:taxon-name-part taxon-name-part-type="genus" reg="Leucosigma">L.</tp:taxon-name-part><tp:taxon-name-part taxon-name-part-type="species" reg="poolei">poolei</tp:taxon-name-part></tp:taxon-name></italic>, Área de Conservación Guanacaste (<abbrev xmlns:xlink="http://www.w3.org/1999/xlink" content-type="institution" xlink:title="Área de Conservación Guanacaste" id="ABBRID0E4WAK" xlink:type="simple">ACG</abbrev>), Costa Rica, 10-<abbrev xmlns:xlink="http://www.w3.org/1999/xlink" content-type="institution" xlink:title="Santa Rosa National Park" id="ABBRID0ECXAK" xlink:type="simple">SRNP</abbrev>-70737, <named-content xmlns:xlink="http://www.w3.org/1999/xlink" content-type="dwc:institutional_code" xlink:type="simple">USNM</named-content> Dissection 148073, USNMENT01370296 <bold>103</bold><italic><tp:taxon-name><tp:taxon-name-part taxon-name-part-type="genus" reg="Leucosigma">L.</tp:taxon-name-part><tp:taxon-name-part taxon-name-part-type="species" reg="poolei">poolei</tp:taxon-name-part></tp:taxon-name></italic><named-content xmlns:xlink="http://www.w3.org/1999/xlink" content-type="dwc:institutional_code" xlink:type="simple">USNM</named-content> Dissection 148074 <bold>104</bold><italic><tp:taxon-name><tp:taxon-name-part taxon-name-part-type="genus" reg="Leucosigma">L.</tp:taxon-name-part><tp:taxon-name-part taxon-name-part-type="species" reg="schausi">schausi</tp:taxon-name-part></tp:taxon-name></italic>, Cuba, USNMENT01370281, <named-content xmlns:xlink="http://www.w3.org/1999/xlink" content-type="dwc:institutional_code" xlink:type="simple">USNM</named-content> Noc 4092 (cf. 4093).</p></caption><graphic xmlns:xlink="http://www.w3.org/1999/xlink" xlink:href="zookeys-788-087-g015.jpg" position="float" orientation="portrait" xlink:type="simple" id="oo_233181.jpg"/></fig><fig id="F16" position="float" orientation="portrait"><label>Figures 105–110.</label><caption><p><italic><tp:taxon-name><tp:taxon-name-part taxon-name-part-type="genus" reg="Leucosigma">Leucosigma</tp:taxon-name-part></tp:taxon-name></italic> female genitalia. <bold>105</bold><italic><tp:taxon-name><tp:taxon-name-part taxon-name-part-type="genus" reg="Leucosigma">L.</tp:taxon-name-part><tp:taxon-name-part taxon-name-part-type="species" reg="uncifera">uncifera</tp:taxon-name-part></tp:taxon-name></italic>, Área de Conservación Guanacaste (<abbrev xmlns:xlink="http://www.w3.org/1999/xlink" content-type="institution" xlink:title="Área de Conservación Guanacaste" id="ABBRID0ERZAK" xlink:type="simple">ACG</abbrev>), Costa Rica, 11-<abbrev xmlns:xlink="http://www.w3.org/1999/xlink" content-type="institution" xlink:title="Santa Rosa National Park" id="ABBRID0EWZAK" xlink:type="simple">SRNP</abbrev>-102284, USNMENT01437255, <named-content xmlns:xlink="http://www.w3.org/1999/xlink" content-type="dwc:institutional_code" xlink:type="simple">USNM</named-content> Dissection 148104 <bold>106</bold><italic><tp:taxon-name><tp:taxon-name-part taxon-name-part-type="genus" reg="Leucosigma">L.</tp:taxon-name-part><tp:taxon-name-part taxon-name-part-type="species" reg="albimixta">albimixta</tp:taxon-name-part></tp:taxon-name></italic> Holotype, Costa Rica, USNMENT01370283, <named-content xmlns:xlink="http://www.w3.org/1999/xlink" content-type="dwc:institutional_code" xlink:type="simple">USNM</named-content> Dissection 148184 <bold>107</bold><italic><tp:taxon-name><tp:taxon-name-part taxon-name-part-type="genus" reg="Leucosigma">L.</tp:taxon-name-part><tp:taxon-name-part taxon-name-part-type="species" reg="chloe">chloe</tp:taxon-name-part></tp:taxon-name></italic>, <abbrev xmlns:xlink="http://www.w3.org/1999/xlink" content-type="institution" xlink:title="Área de Conservación Guanacaste" id="ABBRID0E61AK" xlink:type="simple">ACG</abbrev>, USNMENT01437380, <named-content xmlns:xlink="http://www.w3.org/1999/xlink" content-type="dwc:institutional_code" xlink:type="simple">USNM</named-content> Dissection 148169 <bold>108</bold><italic><tp:taxon-name><tp:taxon-name-part taxon-name-part-type="genus" reg="Leucosigma">L.</tp:taxon-name-part><tp:taxon-name-part taxon-name-part-type="species" reg="schausi">schausi</tp:taxon-name-part></tp:taxon-name></italic><named-content xmlns:xlink="http://www.w3.org/1999/xlink" content-type="dwc:institutional_code" xlink:type="simple">USNM</named-content> Dissection 148080 <bold>109</bold><tp:taxon-name><tp:taxon-name-part taxon-name-part-type="genus" reg="Leucosigma">L.</tp:taxon-name-part><tp:taxon-name-part taxon-name-part-type="uncertainty-rank">sp. near</tp:taxon-name-part><tp:taxon-name-part taxon-name-part-type="species" reg="schausi">schausi</tp:taxon-name-part></tp:taxon-name>, <abbrev xmlns:xlink="http://www.w3.org/1999/xlink" content-type="institution" xlink:title="Área de Conservación Guanacaste" id="ABBRID0EK3AK" xlink:type="simple">ACG</abbrev>, 11-<abbrev xmlns:xlink="http://www.w3.org/1999/xlink" content-type="institution" xlink:title="Santa Rosa National Park" id="ABBRID0EP3AK" xlink:type="simple">SRNP</abbrev>-44977, USNMENT01370288, <named-content xmlns:xlink="http://www.w3.org/1999/xlink" content-type="dwc:institutional_code" xlink:type="simple">USNM</named-content> Dissection 148079 <bold>110</bold><italic><tp:taxon-name><tp:taxon-name-part taxon-name-part-type="genus" reg="Leucosigma">L.</tp:taxon-name-part><tp:taxon-name-part taxon-name-part-type="species" reg="reletiva">reletiva</tp:taxon-name-part></tp:taxon-name></italic> Holotype, Panama, USNMENT00973166, <named-content xmlns:xlink="http://www.w3.org/1999/xlink" content-type="dwc:institutional_code" xlink:type="simple">USNM</named-content> Dissection 148170.</p></caption><graphic xmlns:xlink="http://www.w3.org/1999/xlink" xlink:href="zookeys-788-087-g016.jpg" position="float" orientation="portrait" xlink:type="simple" id="oo_233182.jpg"/></fig><fig id="F24" position="float" orientation="portrait"><label>Figures 139–146.</label><caption><p><italic><tp:taxon-name><tp:taxon-name-part taxon-name-part-type="genus" reg="Leucosigma">Leucosigma</tp:taxon-name-part><tp:taxon-name-part taxon-name-part-type="species" reg="schausi">schausi</tp:taxon-name-part></tp:taxon-name></italic>, larvae, Área de Conservación Guanacaste (<abbrev xmlns:xlink="http://www.w3.org/1999/xlink" content-type="institution" xlink:title="Área de Conservación Guanacaste" id="ABBRID0EILBK" xlink:type="simple">ACG</abbrev>), Costa Rica. <bold>139</bold> ♂10-<abbrev xmlns:xlink="http://www.w3.org/1999/xlink" content-type="institution" xlink:title="Santa Rosa National Park" id="ABBRID0EPLBK" xlink:type="simple">SRNP</abbrev>-70653-DHJ469071 <bold>140–142</bold> ♂ 10-<abbrev xmlns:xlink="http://www.w3.org/1999/xlink" content-type="institution" xlink:title="Santa Rosa National Park" id="ABBRID0EWLBK" xlink:type="simple">SRNP</abbrev>-70740 <bold>140</bold> DHJ469099 <bold>141</bold> DHJ469108 <bold>142</bold> DHJ469109 <bold>143–146</bold> ♀ 10-<abbrev xmlns:xlink="http://www.w3.org/1999/xlink" content-type="institution" xlink:title="Santa Rosa National Park" id="ABBRID0EDMBK" xlink:type="simple">SRNP</abbrev>-70113, USNMENT01370292 cf. Figs <xref ref-type="fig" rid="F5">36</xref>, <xref ref-type="fig" rid="F6">46</xref><bold>143</bold> DHJ467595 <bold>144</bold> DHJ467593 <bold>145</bold> DHJ467592 <bold>146</bold> DHJ467604.</p></caption><graphic xmlns:xlink="http://www.w3.org/1999/xlink" xlink:href="zookeys-788-087-g024.jpg" position="float" orientation="portrait" xlink:type="simple" id="oo_233190.jpg"/></fig><fig id="F10" position="float" orientation="portrait"><label>Figures 73–76.</label><caption><p><tp:taxon-name><tp:taxon-name-part taxon-name-part-type="genus" reg="Leucosigma">Leucosigma</tp:taxon-name-part><tp:taxon-name-part taxon-name-part-type="uncertainty-rank">sp. near</tp:taxon-name-part><tp:taxon-name-part taxon-name-part-type="species" reg="schausi">schausi</tp:taxon-name-part></tp:taxon-name>, male genitalia, valves. <bold>73</bold> Dominican Republic, USNMENT01370285, <named-content xmlns:xlink="http://www.w3.org/1999/xlink" content-type="dwc:institutional_code" xlink:type="simple">USNM</named-content> Dissection 148142 <bold>74</bold> Área de Conservación Guanacaste (<abbrev xmlns:xlink="http://www.w3.org/1999/xlink" content-type="institution" xlink:title="Área de Conservación Guanacaste" id="ABBRID0EJCAK" xlink:type="simple">ACG</abbrev>), Costa Rica, 11-<abbrev xmlns:xlink="http://www.w3.org/1999/xlink" content-type="institution" xlink:title="Santa Rosa National Park" id="ABBRID0EOCAK" xlink:type="simple">SRNP</abbrev>-69183, USNMENT01438819, <named-content xmlns:xlink="http://www.w3.org/1999/xlink" content-type="dwc:institutional_code" xlink:type="simple">USNM</named-content> Dissection 148075 <bold>75</bold><abbrev xmlns:xlink="http://www.w3.org/1999/xlink" content-type="institution" xlink:title="Área de Conservación Guanacaste" id="ABBRID0E1CAK" xlink:type="simple">ACG</abbrev>, 10-<abbrev xmlns:xlink="http://www.w3.org/1999/xlink" content-type="institution" xlink:title="Santa Rosa National Park" id="ABBRID0E6CAK" xlink:type="simple">SRNP</abbrev>-73224, USNMENT00105325, <named-content xmlns:xlink="http://www.w3.org/1999/xlink" content-type="dwc:institutional_code" xlink:type="simple">USNM</named-content> Dissection 148296 <bold>76</bold> Dominican Republic, USNMENT01437231, <named-content xmlns:xlink="http://www.w3.org/1999/xlink" content-type="dwc:institutional_code" xlink:type="simple">USNM</named-content> Dissection 148297.</p></caption><graphic xmlns:xlink="http://www.w3.org/1999/xlink" xlink:href="zookeys-788-087-g010.jpg" position="float" orientation="portrait" xlink:type="simple" id="oo_233175.jpg"/></fig><fig id="F13" position="float" orientation="portrait"><label>Figures 93–95.</label><caption><p><tp:taxon-name><tp:taxon-name-part taxon-name-part-type="genus" reg="Leucosigma">Leucosigma</tp:taxon-name-part><tp:taxon-name-part taxon-name-part-type="uncertainty-rank">sp. near</tp:taxon-name-part><tp:taxon-name-part taxon-name-part-type="species" reg="schausi">schausi</tp:taxon-name-part></tp:taxon-name>, male genitalia, phalli. <bold>93</bold> Dominican Republic, <named-content xmlns:xlink="http://www.w3.org/1999/xlink" content-type="dwc:institutional_code" xlink:type="simple">USNM</named-content> Dissection 148142, USNMENT01370285 <bold>94</bold> USNMENT00105325, <named-content xmlns:xlink="http://www.w3.org/1999/xlink" content-type="dwc:institutional_code" xlink:type="simple">USNM</named-content> Dissection 148296 <bold>95</bold> Dominican Republic, USNMENT01437231, <named-content xmlns:xlink="http://www.w3.org/1999/xlink" content-type="dwc:institutional_code" xlink:type="simple">USNM</named-content> Dissection 148297.</p></caption><graphic xmlns:xlink="http://www.w3.org/1999/xlink" xlink:href="zookeys-788-087-g013.jpg" position="float" orientation="portrait" xlink:type="simple" id="oo_233179.jpg"/></fig><fig id="F20" position="float" orientation="portrait"><label>Figures 124–126.</label><caption><p><tp:taxon-name><tp:taxon-name-part taxon-name-part-type="genus" reg="Leucosigma">Leucosigma</tp:taxon-name-part><tp:taxon-name-part taxon-name-part-type="uncertainty-rank">sp. near</tp:taxon-name-part><tp:taxon-name-part taxon-name-part-type="species" reg="schausi">schausi</tp:taxon-name-part></tp:taxon-name>, terminalia <italic>in situ</italic>, caudal view from a progressively dorsal angle. Structures labeled as in previous figures to indicate (1) sacculus; (2) cucullus and (3) dorsal process. DOMINICAN REPUBLIC: Dajabon Province 13km S. Doma de Cabrera ca. 400 m, 20–22 May 1973 Don &amp; Mignon Davis.</p></caption><graphic xmlns:xlink="http://www.w3.org/1999/xlink" xlink:href="zookeys-788-087-g020.jpg" position="float" orientation="portrait" xlink:type="simple" id="oo_233186.jpg"/></fig><fig id="F23" position="float" orientation="portrait"><label>Figures 131–138.</label><caption><p><italic><tp:taxon-name><tp:taxon-name-part taxon-name-part-type="genus" reg="Leucosigma">Leucosigma</tp:taxon-name-part></tp:taxon-name></italic> larvae, Área de Conservación Guanacaste (<abbrev xmlns:xlink="http://www.w3.org/1999/xlink" content-type="institution" xlink:title="Área de Conservación Guanacaste" id="ABBRID0EBIBK" xlink:type="simple">ACG</abbrev>), Costa Rica. <bold>131–134</bold><italic><tp:taxon-name><tp:taxon-name-part taxon-name-part-type="genus" reg="Leucosigma">L.</tp:taxon-name-part><tp:taxon-name-part taxon-name-part-type="species" reg="albimixta">albimixta</tp:taxon-name-part></tp:taxon-name></italic> ♂ 11-<abbrev xmlns:xlink="http://www.w3.org/1999/xlink" content-type="institution" xlink:title="Santa Rosa National Park" id="ABBRID0ETIBK" xlink:type="simple">SRNP</abbrev>-30511 cf. Figs <xref ref-type="fig" rid="F8">66</xref>, <xref ref-type="fig" rid="F11">83</xref><bold>1131</bold> DHJ481612 <bold>132</bold> DHJ48162 <bold>133</bold> DHJ481613 <bold>134</bold> DHJ481621 <bold>135–138</bold><tp:taxon-name><tp:taxon-name-part taxon-name-part-type="genus" reg="Leucosigma">Leucosigma</tp:taxon-name-part><tp:taxon-name-part taxon-name-part-type="uncertainty-rank">sp. near</tp:taxon-name-part><tp:taxon-name-part taxon-name-part-type="species" reg="schausi">schausi</tp:taxon-name-part></tp:taxon-name>, ♀11-<abbrev xmlns:xlink="http://www.w3.org/1999/xlink" content-type="institution" xlink:title="Santa Rosa National Park" id="ABBRID0EXJBK" xlink:type="simple">SRNP</abbrev>-44977 cf. Figs <xref ref-type="fig" rid="F5">34</xref>, <xref ref-type="fig" rid="F6">44</xref>, <xref ref-type="fig" rid="F15">104</xref><bold>135</bold> DHJ489159 <bold>136</bold> DHJ489157 <bold>137</bold> DHJ489154 <bold>138</bold> DHJ489160.</p></caption><graphic xmlns:xlink="http://www.w3.org/1999/xlink" xlink:href="zookeys-788-087-g023.jpg" position="float" orientation="portrait" xlink:type="simple" id="oo_233189.jpg"/></fig><fig id="F8" position="float" orientation="portrait"><label>Figures 61–68.</label><caption><p><italic><tp:taxon-name><tp:taxon-name-part taxon-name-part-type="genus" reg="Leucosigma">Leucosigma</tp:taxon-name-part></tp:taxon-name></italic> male genitalia, valves. <bold>61</bold><italic><tp:taxon-name><tp:taxon-name-part taxon-name-part-type="genus" reg="Leucosigma">L.</tp:taxon-name-part><tp:taxon-name-part taxon-name-part-type="species" reg="reletiva">reletiva</tp:taxon-name-part></tp:taxon-name></italic>, Área de Conservación Guanacaste (<abbrev xmlns:xlink="http://www.w3.org/1999/xlink" content-type="institution" xlink:title="Área de Conservación Guanacaste" id="ABBRID0E5YDI" xlink:type="simple">ACG</abbrev>), Costa Rica, 07-<abbrev xmlns:xlink="http://www.w3.org/1999/xlink" content-type="institution" xlink:title="Santa Rosa National Park" id="ABBRID0EDZDI" xlink:type="simple">SRNP</abbrev>-101206, USNMENT01437211, <named-content xmlns:xlink="http://www.w3.org/1999/xlink" content-type="dwc:institutional_code" xlink:type="simple">USNM</named-content> Dissection 148178 <bold>62</bold><italic><tp:taxon-name><tp:taxon-name-part taxon-name-part-type="genus" reg="Leucosigma">L.</tp:taxon-name-part><tp:taxon-name-part taxon-name-part-type="species" reg="reletiva">reletiva</tp:taxon-name-part></tp:taxon-name></italic>, <abbrev xmlns:xlink="http://www.w3.org/1999/xlink" content-type="institution" xlink:title="Área de Conservación Guanacaste" id="ABBRID0E1ZDI" xlink:type="simple">ACG</abbrev>, 09-<abbrev xmlns:xlink="http://www.w3.org/1999/xlink" content-type="institution" xlink:title="Santa Rosa National Park" id="ABBRID0E6ZDI" xlink:type="simple">SRNP</abbrev>-107116, USNMENT01370297, <named-content xmlns:xlink="http://www.w3.org/1999/xlink" content-type="dwc:institutional_code" xlink:type="simple">USNM</named-content> Dissection 148177 <bold>63</bold><italic><tp:taxon-name><tp:taxon-name-part taxon-name-part-type="genus" reg="Leucosigma">L.</tp:taxon-name-part><tp:taxon-name-part taxon-name-part-type="species" reg="chloe">chloe</tp:taxon-name-part></tp:taxon-name></italic>, <abbrev xmlns:xlink="http://www.w3.org/1999/xlink" content-type="institution" xlink:title="Área de Conservación Guanacaste" id="ABBRID0EW1DI" xlink:type="simple">ACG</abbrev>, 07-<abbrev xmlns:xlink="http://www.w3.org/1999/xlink" content-type="institution" xlink:title="Santa Rosa National Park" id="ABBRID0E21DI" xlink:type="simple">SRNP</abbrev>-108955, USNMENT01437367, <named-content xmlns:xlink="http://www.w3.org/1999/xlink" content-type="dwc:institutional_code" xlink:type="simple">USNM</named-content> Dissection 148055 <bold>64</bold><italic><tp:taxon-name><tp:taxon-name-part taxon-name-part-type="genus" reg="Leucosigma">L.</tp:taxon-name-part><tp:taxon-name-part taxon-name-part-type="species" reg="chloe">chloe</tp:taxon-name-part></tp:taxon-name></italic> ♂, <abbrev xmlns:xlink="http://www.w3.org/1999/xlink" content-type="institution" xlink:title="Área de Conservación Guanacaste" id="ABBRID0ES2DI" xlink:type="simple">ACG</abbrev>, 96-<abbrev xmlns:xlink="http://www.w3.org/1999/xlink" content-type="institution" xlink:title="Santa Rosa National Park" id="ABBRID0EX2DI" xlink:type="simple">SRNP</abbrev>-11375, USNMENT01438814, <named-content xmlns:xlink="http://www.w3.org/1999/xlink" content-type="dwc:institutional_code" xlink:type="simple">USNM</named-content> Dissection 148070 <bold>65</bold><italic><tp:taxon-name><tp:taxon-name-part taxon-name-part-type="genus" reg="Leucosigma">L.</tp:taxon-name-part><tp:taxon-name-part taxon-name-part-type="species" reg="viridipicta">viridipicta</tp:taxon-name-part></tp:taxon-name></italic> Holotype, French Guiana, USNMENT00973419, <named-content xmlns:xlink="http://www.w3.org/1999/xlink" content-type="dwc:institutional_code" xlink:type="simple">USNM</named-content> Dissection 148176 <bold>66</bold><italic><tp:taxon-name><tp:taxon-name-part taxon-name-part-type="genus" reg="Leucosigma">L.</tp:taxon-name-part><tp:taxon-name-part taxon-name-part-type="species" reg="albimixta">albimixta</tp:taxon-name-part></tp:taxon-name></italic>, <abbrev xmlns:xlink="http://www.w3.org/1999/xlink" content-type="institution" xlink:title="Área de Conservación Guanacaste" id="ABBRID0EA4DI" xlink:type="simple">ACG</abbrev>, 11-<abbrev xmlns:xlink="http://www.w3.org/1999/xlink" content-type="institution" xlink:title="Santa Rosa National Park" id="ABBRID0EF4DI" xlink:type="simple">SRNP</abbrev>-30511, <named-content xmlns:xlink="http://www.w3.org/1999/xlink" content-type="dwc:institutional_code" xlink:type="simple">USNM</named-content> 00105321, <named-content xmlns:xlink="http://www.w3.org/1999/xlink" content-type="dwc:institutional_code" xlink:type="simple">USNM</named-content> Dissection 148085 <bold>67</bold><italic><tp:taxon-name><tp:taxon-name-part taxon-name-part-type="genus" reg="Leucosigma">L.</tp:taxon-name-part><tp:taxon-name-part taxon-name-part-type="species" reg="albimixta">albimixta</tp:taxon-name-part></tp:taxon-name></italic>, <abbrev xmlns:xlink="http://www.w3.org/1999/xlink" content-type="institution" xlink:title="Área de Conservación Guanacaste" id="ABBRID0EB5DI" xlink:type="simple">ACG</abbrev>, 07-<abbrev xmlns:xlink="http://www.w3.org/1999/xlink" content-type="institution" xlink:title="Santa Rosa National Park" id="ABBRID0EG5DI" xlink:type="simple">SRNP</abbrev>-102199, USNMENT01437365, <named-content xmlns:xlink="http://www.w3.org/1999/xlink" content-type="dwc:institutional_code" xlink:type="simple">USNM</named-content> Dissection 148068 <bold>68</bold><italic><tp:taxon-name><tp:taxon-name-part taxon-name-part-type="genus" reg="Leucosigma">L.</tp:taxon-name-part><tp:taxon-name-part taxon-name-part-type="species" reg="albimixta">albimixta</tp:taxon-name-part></tp:taxon-name></italic> 10-RNSP-107587, USNMENT01437230, <named-content xmlns:xlink="http://www.w3.org/1999/xlink" content-type="dwc:institutional_code" xlink:type="simple">USNM</named-content> Dissection 148069.</p></caption><graphic xmlns:xlink="http://www.w3.org/1999/xlink" xlink:href="zookeys-788-087-g008.jpg" position="float" orientation="portrait" xlink:type="simple" id="oo_233172.jpg"/></fig><fig id="F11" position="float" orientation="portrait"><label>Figures 77–84.</label><caption><p><italic><tp:taxon-name><tp:taxon-name-part taxon-name-part-type="genus" reg="Leucosigma">Leucosigma</tp:taxon-name-part></tp:taxon-name></italic> male genitalia, phalli. <bold>77</bold><italic><tp:taxon-name><tp:taxon-name-part taxon-name-part-type="genus" reg="Leucosigma">L.</tp:taxon-name-part><tp:taxon-name-part taxon-name-part-type="species" reg="uncifera">uncifera</tp:taxon-name-part></tp:taxon-name></italic>, Holotype, Peru, NHMUK010606200 <bold>78</bold><italic><tp:taxon-name><tp:taxon-name-part taxon-name-part-type="genus" reg="Leucosigma">L.</tp:taxon-name-part><tp:taxon-name-part taxon-name-part-type="species" reg="uncifera">uncifera</tp:taxon-name-part></tp:taxon-name></italic>, Área de Conservación Guanacaste (<abbrev xmlns:xlink="http://www.w3.org/1999/xlink" content-type="institution" xlink:title="Área de Conservación Guanacaste" id="ABBRID0E5EAK" xlink:type="simple">ACG</abbrev>), Costa Rica, 06-<abbrev xmlns:xlink="http://www.w3.org/1999/xlink" content-type="institution" xlink:title="Santa Rosa National Park" id="ABBRID0EDFAK" xlink:type="simple">SRNP</abbrev>-102374, USNMENT01438843, <named-content xmlns:xlink="http://www.w3.org/1999/xlink" content-type="dwc:institutional_code" xlink:type="simple">USNM</named-content> Dissection 148199 <bold>79</bold><italic><tp:taxon-name><tp:taxon-name-part taxon-name-part-type="genus" reg="Leucosigma">L.</tp:taxon-name-part><tp:taxon-name-part taxon-name-part-type="species" reg="uncifera">uncifera</tp:taxon-name-part></tp:taxon-name></italic>, <abbrev xmlns:xlink="http://www.w3.org/1999/xlink" content-type="institution" xlink:title="Área de Conservación Guanacaste" id="ABBRID0E1FAK" xlink:type="simple">ACG</abbrev>, 07-<abbrev xmlns:xlink="http://www.w3.org/1999/xlink" content-type="institution" xlink:title="Santa Rosa National Park" id="ABBRID0E6FAK" xlink:type="simple">SRNP</abbrev>-109451, USNMENT01370293, <named-content xmlns:xlink="http://www.w3.org/1999/xlink" content-type="dwc:institutional_code" xlink:type="simple">USNM</named-content> Dissection 148101<bold>80</bold><italic><tp:taxon-name><tp:taxon-name-part taxon-name-part-type="genus" reg="Leucosigma">L.</tp:taxon-name-part><tp:taxon-name-part taxon-name-part-type="species" reg="uncifera">uncifera</tp:taxon-name-part></tp:taxon-name></italic>, USNMENT01437285, <named-content xmlns:xlink="http://www.w3.org/1999/xlink" content-type="dwc:institutional_code" xlink:type="simple">USNM</named-content> Dissection 148302 <bold>81</bold><italic><tp:taxon-name><tp:taxon-name-part taxon-name-part-type="genus" reg="Leucosigma">L.</tp:taxon-name-part><tp:taxon-name-part taxon-name-part-type="species" reg="solisae">solisae</tp:taxon-name-part></tp:taxon-name></italic>, <abbrev xmlns:xlink="http://www.w3.org/1999/xlink" content-type="institution" xlink:title="Área de Conservación Guanacaste" id="ABBRID0EIHAK" xlink:type="simple">ACG</abbrev>, 07-<abbrev xmlns:xlink="http://www.w3.org/1999/xlink" content-type="institution" xlink:title="Santa Rosa National Park" id="ABBRID0ENHAK" xlink:type="simple">SRNP</abbrev>-109201, USNMENT01437370, <named-content xmlns:xlink="http://www.w3.org/1999/xlink" content-type="dwc:institutional_code" xlink:type="simple">USNM</named-content> Dissection 148078 <bold>82</bold><italic><tp:taxon-name><tp:taxon-name-part taxon-name-part-type="genus" reg="Leucosigma">L.</tp:taxon-name-part><tp:taxon-name-part taxon-name-part-type="species" reg="solisae">solisae</tp:taxon-name-part></tp:taxon-name></italic>, <abbrev xmlns:xlink="http://www.w3.org/1999/xlink" content-type="institution" xlink:title="Área de Conservación Guanacaste" id="ABBRID0EEIAK" xlink:type="simple">ACG</abbrev>, 07-<abbrev xmlns:xlink="http://www.w3.org/1999/xlink" content-type="institution" xlink:title="Santa Rosa National Park" id="ABBRID0EJIAK" xlink:type="simple">SRNP</abbrev>-101229,USNMENT01370294, <named-content xmlns:xlink="http://www.w3.org/1999/xlink" content-type="dwc:institutional_code" xlink:type="simple">USNM</named-content> Dissection 148077 <bold>83</bold><italic><tp:taxon-name><tp:taxon-name-part taxon-name-part-type="genus" reg="Leucosigma">L.</tp:taxon-name-part><tp:taxon-name-part taxon-name-part-type="species" reg="poolei">poolei</tp:taxon-name-part></tp:taxon-name></italic>, Turrialba, Costa Rica,USNMENT01438829, <named-content xmlns:xlink="http://www.w3.org/1999/xlink" content-type="dwc:institutional_code" xlink:type="simple">USNM</named-content> Dissection 148148 <bold>84</bold><italic><tp:taxon-name><tp:taxon-name-part taxon-name-part-type="genus" reg="Leucosigma">L.</tp:taxon-name-part><tp:taxon-name-part taxon-name-part-type="species" reg="poolei">poolei</tp:taxon-name-part></tp:taxon-name></italic>, Turrialba, Costa Rica, USNMENT01370290, <named-content xmlns:xlink="http://www.w3.org/1999/xlink" content-type="dwc:institutional_code" xlink:type="simple">USNM</named-content> Dissection 148147.</p></caption><graphic xmlns:xlink="http://www.w3.org/1999/xlink" xlink:href="zookeys-788-087-g011.jpg" position="float" orientation="portrait" xlink:type="simple" id="oo_233176.jpg"/></fig></tp:treatment-sec><ref-list><ref id="B2"><mixed-citation xmlns:xlink="http://www.w3.org/1999/xlink" xlink:type="simple"><person-group><name name-style="western"><surname>Burns</surname><given-names>JM</given-names></name><name name-style="western"><surname>Janzen</surname><given-names>DH</given-names></name><name name-style="western"><surname>Hajibabaei</surname><given-names>M</given-names></name><name name-style="western"><surname>Hallwachs</surname><given-names>W</given-names></name><name name-style="western"><surname>Hebert</surname><given-names>PDN</given-names></name></person-group> (<year>2007</year>) <article-title>DNA barcodes of closely related (but morphologically and ecologically distinct) species of skipper butterflies (<tp:taxon-name><tp:taxon-name-part taxon-name-part-type="family">Hesperiidae</tp:taxon-name-part></tp:taxon-name>) can differ by only one to three nucleotides.</article-title><source>Journal of the Lepidopterists’ Society</source><volume>61</volume>(<issue>3</issue>): <fpage>138</fpage>–<lpage>153</lpage>.</mixed-citation></ref></ref-list></tp:taxon-treatment>
